# Supplementary material for: (E)-4-(1,3-Benzodioxol-5-yl)but-3-en-2-one
Source: Acta Crystallogr Sect E Struct Rep Online. 2011 Feb 9;67(Pt 3):o583. doi: 10.1107/S1600536811004077 (PMC3052036; doi:10.1107/S1600536811004077)
Supplement: Supplementary file 1 [file e-67-0o583-sup1.cif]

##############################################################################
###                                                                        ###
###        Electronic paper (Acta Crystallographica Section E)             ###
###                                                                        ###
##############################################################################
#                                                                            #
# This CIF contains the data in a paper accepted for publication in Acta     #
# Crystallographica Section E. It conforms to the requirements of Notes      #
# for Authors for Section E, and has been peer reviewed under the auspices   #
# of the IUCr Commission on Journals.                                        #
#                                                                            #
# Full details of the Crystallographic Information File format               #
# are given in the paper "The Crystallographic Information File (CIF):       #
# a New Standard Archive File for Crystallography" by S. R. Hall, F. H.      #
# Allen and I. D. Brown [Acta Cryst. (1991), A47, 655-685].                  #
#                                                                            #
# The current version of the core CIF dictionary is obtainable from          #
# ftp://ftp.iucr.org/pub/cif_core.dic. The current version number is 2.4.    #
#                                                                            #
# Software is freely available for graphical display of the structure(s) in  #
# this CIF.  For information consult the CIF home page http://www.iucr.org/  #
# cif/home.html                                                              #
#                                                                            #
# This file may be used for bona fide research purposes within the           #
# scientific community so long as proper attribution is given to the journal # 
# article from which it was obtained.                                        #
#                                                                            #
##############################################################################
                                             
data_global
_audit_creation_method     'from SHELXL97 CIF and IUCr SHELXL97-template'
_journal_date_recd_electronic     2011-01-23
_journal_date_accepted     2011-02-01
_journal_name_full     'Acta Crystallographica, Section E'
_journal_year     2011
_journal_volume     67
_journal_issue      3
_journal_page_first     o583
_journal_page_last     o583
_journal_paper_category     QO
_journal_coeditor_code     NG5110
_publ_contact_author_name     'Santiago Gar\'ia-Granda'
_publ_contact_author_address
;
Departamento de Qu\'imica F\'isica y Anal\'itica
Facultad de Qu\'imica
Universidad de Oviedo - CINN
C/ Juli\'an Claver\'ia, 8
33006 Oviedo
(Asturias) Spain
;
_publ_contact_author_email     'sgg@uniovi.es'
_publ_contact_author_fax     '+34 985 103125'
_publ_contact_author_phone     '+34 985 103477'
_publ_section_title
;
(<i>E</i>)-4-(1,3-Benzodioxol-5-yl)but-3-en-2-one
;
loop_
    _publ_author_name
    _publ_author_address
    'S. Sarveswari'
;
Organic Chemistry Division
School of Advanced Sciences
VIT University
Vellore 632 014
India
;
    'V. Vijayakumar'
;
Organic Chemistry Division
School of Advanced Sciences
VIT University
Vellore 632 014
India
;
    'Priya Susan Mathew'
;
Organic Chemistry Division
School of Advanced Sciences
VIT University
Vellore 632 014
India
;
    'Rafael Mendoza-Mero\~no'
;
Departamento de Qu\'imica F\'isica y Anal\'itica
Facultad de Qu\'imica
Universidad de Oviedo -- CINN
C/ Juli\'an Claver\'ia 8
33006 Oviedo
Asturias
Spain
;
    'Santiago Garc\'ia-Granda'
;
Departamento de Qu\'imica F\'isica y Anal\'itica
Facultad de Qu\'imica
Universidad de Oviedo -- CINN
C/ Juli\'an Claver\'ia 8
33006 Oviedo
Asturias
Spain
;
data_I
_chemical_name_systematic
;
(<i>E</i>)-4-(1,3-Benzodioxol-5-yl)but-3-en-2-one
;
_chemical_name_common     ?
_chemical_formula_moiety     'C11 H10 O3'
_chemical_formula_sum     'C11 H10 O3'
_chemical_formula_iupac     'C11 H10 O3'
_chemical_formula_weight     190.19
_chemical_melting_point     413
_symmetry_cell_setting     monoclinic
_symmetry_space_group_name_H-M     'P 1 21/c 1'
_symmetry_space_group_name_Hall     '-P 2ybc'
loop_
    _symmetry_equiv_pos_as_xyz
    'x, y, z'
    '-x, y+1/2, -z+1/2'
    '-x, -y, -z'
    'x, -y-1/2, z-1/2'
_cell_length_a     5.3469(3)
_cell_length_b     16.4849(8)
_cell_length_c     10.5475(6)
_cell_angle_alpha     90.00
_cell_angle_beta     99.183(5)
_cell_angle_gamma     90.00
_cell_volume     917.77(9)
_cell_formula_units_Z     4
_cell_measurement_reflns_used     1941
_cell_measurement_theta_min     4.2425
_cell_measurement_theta_max     70.6398
_cell_measurement_temperature     293(2)
_exptl_crystal_description     prismatic
_exptl_crystal_colour     yellow
_exptl_crystal_size_max     0.1748
_exptl_crystal_size_mid     0.1072
_exptl_crystal_size_min     0.0887
_exptl_crystal_density_diffrn     1.376
_exptl_crystal_density_meas     ?
_exptl_crystal_density_method     'not measured'
_exptl_crystal_F_000     400
_exptl_absorpt_coefficient_mu     0.831
_exptl_absorpt_correction_type     multi-scan
_exptl_absorpt_process_details     '(CrysAlis PRO; Oxford Diffraction, 2009)'
_exptl_absorpt_correction_T_min     0.94945
_exptl_absorpt_correction_T_max     1.00000
_exptl_special_details
;
;
_diffrn_ambient_temperature     293(2)
_diffrn_radiation_type     CuK\a
_diffrn_radiation_wavelength     1.54184
_diffrn_radiation_source     'fine-focus sealed tube'
_diffrn_radiation_monochromator     graphite
_diffrn_measurement_device_type     'Oxford Diffraction Xcalibur Ruby Gemini'
_diffrn_measurement_method     \w
_diffrn_detector_area_resol_mean     10.2673
_diffrn_reflns_number     5375
_diffrn_reflns_av_R_equivalents     0.0286
_diffrn_reflns_av_sigmaI/netI     0.0276
_diffrn_reflns_theta_min     5.02
_diffrn_reflns_theta_max     70.53
_diffrn_reflns_theta_full     70.53
_diffrn_measured_fraction_theta_max     0.985
_diffrn_measured_fraction_theta_full     0.985
_diffrn_reflns_limit_h_min     -5
_diffrn_reflns_limit_h_max     6
_diffrn_reflns_limit_k_min     -14
_diffrn_reflns_limit_k_max     19
_diffrn_reflns_limit_l_min     -12
_diffrn_reflns_limit_l_max     11
_diffrn_standards_number     ?
_diffrn_standards_interval_count     ?
_diffrn_standards_interval_time     ?
_diffrn_standards_decay_%     ?
_refine_special_details
;
Refinement of <i>F</i>^2^ against ALL reflections. The weighted <i>R</i>-factor
<i>wR</i> and goodness of fit <i>S</i> are based on <i>F</i>^2^, conventional
<i>R</i>-factors <i>R</i> are based on <i>F</i>, with <i>F</i> set to zero for
negative <i>F</i>^2^. The threshold expression of <i>F</i>^2^ >
\s(<i>F</i>^2^) is used only for calculating <i>R</i>-factors(gt) <i>etc</i>.
and is not relevant to the choice of reflections for refinement.
<i>R</i>-factors based on <i>F</i>^2^ are statistically about twice as large
as those based on <i>F</i>, and <i>R</i>- factors based on ALL data will be
even larger.
;
_reflns_number_total     1737
_reflns_number_gt     1121
_reflns_threshold_expression     I>2\s(I)
_refine_ls_structure_factor_coef     Fsqd
_refine_ls_matrix_type     full
_refine_ls_R_factor_all     0.0605
_refine_ls_R_factor_gt     0.0360
_refine_ls_wR_factor_gt     0.0842
_refine_ls_wR_factor_ref     0.0944
_refine_ls_goodness_of_fit_ref     0.924
_refine_ls_restrained_S_all     0.924
_refine_ls_number_reflns     1737
_refine_ls_number_parameters     167
_refine_ls_number_restraints     0
_refine_ls_hydrogen_treatment     refall
_refine_ls_weighting_scheme     calc
_refine_ls_weighting_details
         'calc w=1/[\s^2^(Fo^2^)+(0.0547P)^2^+0.0000P] where P=(Fo^2^+2Fc^2^)/3'
_atom_sites_solution_hydrogens     geom
_atom_sites_solution_primary     direct
_atom_sites_solution_secondary     difmap
_refine_ls_shift/su_max     0.000
_refine_ls_shift/su_mean     0.000
_refine_diff_density_max     0.124
_refine_diff_density_min     -0.154
_refine_ls_extinction_method     none
_refine_ls_extinction_coef     ?
loop_
    _atom_type_symbol
    _atom_type_description
    _atom_type_scat_dispersion_real
    _atom_type_scat_dispersion_imag
    _atom_type_scat_source
    'C' 'C' 0.0181 0.0091
                         'International Tables Vol C Tables 4.2.6.8 and 6.1.1.4'
    'H' 'H' 0.0000 0.0000
                         'International Tables Vol C Tables 4.2.6.8 and 6.1.1.4'
    'N' 'N' 0.0311 0.0180
                         'International Tables Vol C Tables 4.2.6.8 and 6.1.1.4'
    'O' 'O' 0.0492 0.0322
                         'International Tables Vol C Tables 4.2.6.8 and 6.1.1.4'
_computing_data_collection     'CrysAlis PRO (Oxford Diffraction, 2009)'
_computing_cell_refinement     'CrysAlis PRO (Oxford Diffraction, 2009)'
_computing_data_reduction     'CrysAlis PRO (Oxford Diffraction, 2009)'
_computing_structure_solution     'SIR92 (Altomare <i>et al.</i>, 1994)'
_computing_structure_refinement     'SHELXL97 (Sheldrick, 2008)'
_computing_molecular_graphics     'ORTEP-3 for Windows (Farrugia, 1997)'
_computing_publication_material     'WinGX (Farrugia, 1999)'
loop_
    _atom_site_type_symbol
    _atom_site_label
    _atom_site_fract_x
    _atom_site_fract_y
    _atom_site_fract_z
    _atom_site_U_iso_or_equiv
    _atom_site_adp_type
    _atom_site_calc_flag
    _atom_site_refinement_flags
    _atom_site_occupancy
    _atom_site_disorder_assembly
    _atom_site_disorder_group
    O O2 0.5552(2) 0.23540(7) -0.17522(12) 0.0686(3) Uani d . 1 . .
    O O1 0.5790(2) 0.09846(7) -0.13128(11) 0.0669(4) Uani d . 1 . .
    C C2 0.4130(3) 0.13463(9) -0.06159(15) 0.0528(4) Uani d . 1 . .
    C C6 0.1246(3) 0.14906(9) 0.08521(14) 0.0528(4) Uani d . 1 . .
    C C5 0.1132(3) 0.23186(10) 0.05728(16) 0.0597(4) Uani d . 1 . .
    C C7 0.2809(3) 0.09884(10) 0.02303(16) 0.0556(4) Uani d . 1 . .
    C C3 0.3994(3) 0.21645(9) -0.08768(15) 0.0557(4) Uani d . 1 . .
    C C8 -0.0220(3) 0.11602(10) 0.17895(16) 0.0563(4) Uani d . 1 . .
    C C4 0.2514(3) 0.26731(10) -0.02911(17) 0.0627(4) Uani d . 1 . .
    C C9 -0.0146(3) 0.04080(10) 0.22361(17) 0.0591(4) Uani d . 1 . .
    O O3 -0.1186(3) -0.06111(8) 0.35856(14) 0.0857(4) Uani d . 1 . .
    C C10 -0.1536(3) 0.00895(11) 0.32109(16) 0.0632(4) Uani d . 1 . .
    C C11 -0.3362(5) 0.06204(16) 0.3750(3) 0.0802(6) Uani d . 1 . .
    C C1 0.6491(4) 0.16001(11) -0.2141(2) 0.0683(5) Uani d . 1 . .
    H H8 -0.129(3) 0.1522(10) 0.2107(17) 0.065(5) Uiso d . 1 . .
    H H7 0.295(3) 0.0424(10) 0.0405(15) 0.058(4) Uiso d . 1 . .
    H H4 0.242(3) 0.3245(11) -0.0461(17) 0.074(5) Uiso d . 1 . .
    H H9 0.085(3) 0.0018(11) 0.1929(15) 0.069(5) Uiso d . 1 . .
    H H5 0.007(3) 0.2651(10) 0.0987(15) 0.061(4) Uiso d . 1 . .
    H H1A 0.567(3) 0.1472(11) -0.304(2) 0.079(6) Uiso d . 1 . .
    H H1B 0.839(4) 0.1638(11) -0.2067(17) 0.078(5) Uiso d . 1 . .
    H H11A -0.415(6) 0.0290(19) 0.423(3) 0.156(12) Uiso d . 1 . .
    H H11C -0.247(5) 0.1005(18) 0.433(3) 0.148(12) Uiso d . 1 . .
    H H11B -0.442(6) 0.0918(19) 0.316(3) 0.147(12) Uiso d . 1 . .
loop_
    _atom_site_aniso_label
    _atom_site_aniso_U_11
    _atom_site_aniso_U_22
    _atom_site_aniso_U_33
    _atom_site_aniso_U_12
    _atom_site_aniso_U_13
    _atom_site_aniso_U_23
    O2 0.0755(7) 0.0532(7) 0.0818(8) 0.0007(5) 0.0272(6) 0.0100(6)
    O1 0.0752(8) 0.0532(7) 0.0789(8) 0.0086(5) 0.0323(6) 0.0055(6)
    C2 0.0533(8) 0.0466(8) 0.0587(9) 0.0033(7) 0.0092(7) -0.0001(7)
    C6 0.0540(8) 0.0482(9) 0.0560(9) 0.0025(7) 0.0082(7) -0.0004(7)
    C5 0.0658(10) 0.0485(9) 0.0663(10) 0.0081(8) 0.0148(8) -0.0030(8)
    C7 0.0602(9) 0.0430(9) 0.0643(10) 0.0042(7) 0.0121(7) 0.0024(8)
    C3 0.0569(9) 0.0497(9) 0.0605(10) -0.0023(7) 0.0090(7) 0.0046(7)
    C8 0.0565(9) 0.0530(10) 0.0594(9) 0.0041(7) 0.0094(7) -0.0033(8)
    C4 0.0719(10) 0.0427(9) 0.0745(11) 0.0031(8) 0.0144(8) 0.0047(8)
    C9 0.0610(9) 0.0497(10) 0.0684(10) 0.0019(7) 0.0153(8) -0.0020(8)
    O3 0.1042(10) 0.0586(8) 0.0963(10) -0.0024(7) 0.0216(8) 0.0171(7)
    C10 0.0642(10) 0.0564(10) 0.0673(10) -0.0067(8) 0.0048(8) 0.0047(8)
    C11 0.0771(13) 0.0829(15) 0.0875(16) 0.0063(12) 0.0340(12) 0.0146(14)
    C1 0.0753(12) 0.0575(10) 0.0766(13) 0.0014(9) 0.0260(10) 0.0071(9)
_geom_special_details
;
All e.s.d.'s (except the e.s.d. in the dihedral angle between two l.s. planes)
are estimated using the full covariance matrix. The cell e.s.d.'s are taken
into account individually in the estimation of e.s.d.'s in distances, angles
and torsion angles; correlations between e.s.d.'s in cell parameters are only
used when they are defined by crystal symmetry. An approximate (isotropic)
treatment of cell e.s.d.'s is used for estimating e.s.d.'s involving l.s.
planes.
;
loop_
    _geom_bond_atom_site_label_1
    _geom_bond_atom_site_label_2
    _geom_bond_site_symmetry_2
    _geom_bond_distance
    _geom_bond_publ_flag
    O2 C3 . 1.3746(19) ?
    O2 C1 . 1.425(2) ?
    O1 C2 . 1.3755(18) ?
    O1 C1 . 1.428(2) ?
    C2 C7 . 1.358(2) ?
    C2 C3 . 1.376(2) ?
    C6 C5 . 1.396(2) ?
    C6 C7 . 1.410(2) ?
    C6 C8 . 1.462(2) ?
    C5 C4 . 1.390(2) ?
    C5 H5 . 0.944(17) ?
    C7 H7 . 0.948(17) ?
    C3 C4 . 1.366(2) ?
    C8 C9 . 1.325(2) ?
    C8 H8 . 0.926(18) ?
    C4 H4 . 0.960(18) ?
    C9 C10 . 1.459(2) ?
    C9 H9 . 0.927(18) ?
    O3 C10 . 1.225(2) ?
    C10 C11 . 1.490(3) ?
    C11 H11A . 0.90(3) ?
    C11 H11C . 0.95(3) ?
    C11 H11B . 0.92(3) ?
    C1 H1A . 1.005(19) ?
    C1 H1B . 1.009(19) ?
loop_
    _geom_angle_atom_site_label_1
    _geom_angle_atom_site_label_2
    _geom_angle_atom_site_label_3
    _geom_angle_site_symmetry_1
    _geom_angle_site_symmetry_3
    _geom_angle
    _geom_angle_publ_flag
    C3 O2 C1 . . 105.93(12) ?
    C2 O1 C1 . . 105.90(12) ?
    C7 C2 O1 . . 127.63(14) ?
    C7 C2 C3 . . 122.73(14) ?
    O1 C2 C3 . . 109.63(13) ?
    C5 C6 C7 . . 119.01(14) ?
    C5 C6 C8 . . 119.81(14) ?
    C7 C6 C8 . . 121.17(14) ?
    C4 C5 C6 . . 122.66(16) ?
    C4 C5 H5 . . 118.7(10) ?
    C6 C5 H5 . . 118.6(10) ?
    C2 C7 C6 . . 117.36(15) ?
    C2 C7 H7 . . 121.4(9) ?
    C6 C7 H7 . . 121.3(9) ?
    C4 C3 O2 . . 128.40(14) ?
    C4 C3 C2 . . 121.79(15) ?
    O2 C3 C2 . . 109.80(13) ?
    C9 C8 C6 . . 126.90(16) ?
    C9 C8 H8 . . 117.3(11) ?
    C6 C8 H8 . . 115.8(11) ?
    C3 C4 C5 . . 116.44(16) ?
    C3 C4 H4 . . 122.5(11) ?
    C5 C4 H4 . . 121.1(11) ?
    C8 C9 C10 . . 126.69(16) ?
    C8 C9 H9 . . 120.7(11) ?
    C10 C9 H9 . . 112.6(11) ?
    O3 C10 C9 . . 119.83(17) ?
    O3 C10 C11 . . 120.43(17) ?
    C9 C10 C11 . . 119.74(17) ?
    C10 C11 H11A . . 105(2) ?
    C10 C11 H11C . . 110.3(18) ?
    H11A C11 H11C . . 106(2) ?
    C10 C11 H11B . . 115.3(19) ?
    H11A C11 H11B . . 115(3) ?
    H11C C11 H11B . . 106(3) ?
    O2 C1 O1 . . 107.73(14) ?
    O2 C1 H1A . . 109.7(11) ?
    O1 C1 H1A . . 108.3(11) ?
    O2 C1 H1B . . 108.7(10) ?
    O1 C1 H1B . . 110.9(10) ?
    H1A C1 H1B . . 111.5(15) ?
loop_
    _geom_torsion_atom_site_label_1
    _geom_torsion_atom_site_label_2
    _geom_torsion_atom_site_label_3
    _geom_torsion_atom_site_label_4
    _geom_torsion_site_symmetry_1
    _geom_torsion_site_symmetry_2
    _geom_torsion_site_symmetry_3
    _geom_torsion_site_symmetry_4
    _geom_torsion
    _geom_torsion_publ_flag
    C1 O1 C2 C7 . . . . 174.79(18) ?
    C1 O1 C2 C3 . . . . -6.33(18) ?
    C7 C6 C5 C4 . . . . -0.4(3) ?
    C8 C6 C5 C4 . . . . 178.81(16) ?
    O1 C2 C7 C6 . . . . 178.83(15) ?
    C3 C2 C7 C6 . . . . 0.1(2) ?
    C5 C6 C7 C2 . . . . 0.0(2) ?
    C8 C6 C7 C2 . . . . -179.22(15) ?
    C1 O2 C3 C4 . . . . -175.19(18) ?
    C1 O2 C3 C2 . . . . 5.96(19) ?
    C7 C2 C3 C4 . . . . 0.3(3) ?
    O1 C2 C3 C4 . . . . -178.69(15) ?
    C7 C2 C3 O2 . . . . 179.18(15) ?
    O1 C2 C3 O2 . . . . 0.24(18) ?
    C5 C6 C8 C9 . . . . -173.77(17) ?
    C7 C6 C8 C9 . . . . 5.4(3) ?
    O2 C3 C4 C5 . . . . -179.36(16) ?
    C2 C3 C4 C5 . . . . -0.6(3) ?
    C6 C5 C4 C3 . . . . 0.7(3) ?
    C6 C8 C9 C10 . . . . 177.30(16) ?
    C8 C9 C10 O3 . . . . -176.10(17) ?
    C8 C9 C10 C11 . . . . 3.5(3) ?
    C3 O2 C1 O1 . . . . -9.8(2) ?
    C2 O1 C1 O2 . . . . 9.91(19) ?
loop_
    _geom_hbond_atom_site_label_D
    _geom_hbond_atom_site_label_H
    _geom_hbond_atom_site_label_A
    _geom_hbond_site_symmetry_A
    _geom_hbond_distance_DH
    _geom_hbond_distance_HA
    _geom_hbond_distance_DA
    _geom_hbond_angle_DHA
    C7 H7 O1 3_655 0.95(2) 2.56(2) 3.489(2) 166.0(10)
    C9 H9 O1 3_655 0.93(2) 2.60(2) 3.517(2) 171.0(10)
    C8 H8 O2 4_466 0.93(2) 2.90(2) 3.819(2) 177.0(10)
