# Supplementary material for: (E)-4-(1,3-Benzodioxol-5-yl)but-3-en-2-one
Source: Acta Crystallogr Sect E Struct Rep Online. 2011 Feb 9;67(Pt 3):o583. doi: 10.1107/S1600536811004077 (PMC3052036; doi:10.1107/S1600536811004077)
Supplement: Supplementary file 2 [file e-67-0o583-Isup2.hkl]

# 
# h,k,l, Fc-squared, Fo-squared, sigma(Fo-squared) and status flag 
# 
data_I
_shelx_title ' PC in P2(1)/c' 
_shelx_refln_list_code          4 
_shelx_F_calc_maximum      147.78 
_exptl_crystal_F_000       400.00 
_reflns_d_resolution_high  0.8177 
 
loop_ 
 _symmetry_equiv_pos_as_xyz 
 'x, y, z' 
 '-x, y+1/2, -z+1/2' 
 '-x, -y, -z' 
 'x, -y-1/2, z-1/2' 
 
_cell_length_a     5.3469 
_cell_length_b    16.4849 
_cell_length_c    10.5475 
_cell_angle_alpha  90.000 
_cell_angle_beta   99.183 
_cell_angle_gamma  90.000 
 
_shelx_F_squared_multiplier     1.000 
 
loop_ 
 _refln_index_h 
 _refln_index_k 
 _refln_index_l 
 _refln_F_squared_calc 
 _refln_F_squared_meas 
 _refln_F_squared_sigma 
 _refln_observed_status 
   1   0   0       75.73       70.05      2.42 o 
   2   0   0      626.06      590.56      8.09 o 
   3   0   0       25.75       25.57      4.87 o 
   4   0   0      167.08      169.92      5.93 o 
   5   0   0       15.13       15.98      2.51 o 
   6   0   0        4.03        4.82      2.12 o 
   1   1   0     1326.88     1366.64     14.92 o 
   2   1   0     1268.70     1241.55     18.33 o 
   3   1   0       45.99       39.75      2.59 o 
   4   1   0        7.12        6.01      0.96 o 
   5   1   0        2.41        3.81      1.90 o 
   6   1   0        6.16        6.66      1.05 o 
   0   2   0      117.11      116.19      2.28 o 
   1   2   0     2404.50     2250.48     11.81 o 
   2   2   0        7.16        7.47      0.77 o 
   3   2   0       48.46       49.90      3.41 o 
   4   2   0        2.63        4.89      1.23 o 
   5   2   0        0.00        0.34      1.74 o 
   6   2   0       24.57       27.49      1.49 o 
   1   3   0      470.18      435.86      5.60 o 
   2   3   0      211.31      209.43      4.43 o 
   3   3   0       21.06       15.14      2.50 o 
   4   3   0        6.34        5.53      2.05 o 
   5   3   0        0.12       -0.07      1.75 o 
   6   3   0       15.68       14.94      1.25 o 
   0   4   0        1.91        0.38      1.32 o 
   1   4   0      235.95      206.32      4.36 o 
   2   4   0        4.09        3.61      1.79 o 
   3   4   0      221.33      235.26      6.89 o 
   4   4   0        2.44        1.75      1.13 o 
   5   4   0        1.50        0.61      1.66 o 
   6   4   0        0.23        0.19      0.99 o 
   1   5   0      216.27      212.58      2.59 o 
   2   5   0      399.13      383.36      6.55 o 
   3   5   0       69.81       77.70      2.29 o 
   4   5   0       54.08       50.27      2.65 o 
   5   5   0        2.23        2.87      1.70 o 
   6   5   0        2.34        1.32      1.76 o 
   0   6   0     2747.34     2808.54     39.63 o 
   1   6   0      486.04      495.41      5.99 o 
   2   6   0       68.89       70.76      4.78 o 
   3   6   0       12.00       13.11      0.87 o 
   4   6   0       50.92       51.02      1.81 o 
   5   6   0        0.38        0.89      1.71 o 
   6   6   0       10.53       12.97      1.86 o 
   1   7   0      229.75      238.55      8.67 o 
   2   7   0       14.50       17.27      2.55 o 
   3   7   0      215.97      222.00      3.20 o 
   4   7   0       61.35       63.49      1.73 o 
   5   7   0        8.57        8.96      2.76 o 
   6   7   0        0.00        0.67      0.91 o 
   0   8   0      882.22      956.13     11.74 o 
   1   8   0       65.71       64.00      2.91 o 
   2   8   0       75.12       72.72      5.03 o 
   3   8   0       39.84       39.24      1.26 o 
   4   8   0        0.30        0.90      1.10 o 
   5   8   0        6.18        6.34      2.64 o 
   1   9   0       10.25        8.93      1.99 o 
   2   9   0        0.22        1.06      1.53 o 
   3   9   0       15.56       16.21      1.60 o 
   4   9   0        5.87        6.40      1.39 o 
   5   9   0        0.69       -1.01      2.18 o 
   0  10   0      324.28      381.86      8.13 o 
   1  10   0       97.07       93.80      5.39 o 
   2  10   0       12.06       10.56      1.42 o 
   3  10   0        1.82       -0.58      1.67 o 
   4  10   0       15.43       15.08      2.01 o 
   5  10   0        2.07        3.69      2.05 o 
   1  11   0        4.25        1.67      1.50 o 
   2  11   0      540.63      533.77     11.83 o 
   3  11   0       11.30       11.55      1.47 o 
   4  11   0        0.89        0.21      1.54 o 
   5  11   0        0.03        0.14      1.71 o 
   0  12   0       14.49       10.49      2.22 o 
   1  12   0       38.28       31.41      1.98 o 
   2  12   0       98.62       97.71      3.43 o 
   3  12   0       65.87       63.90      2.77 o 
   4  12   0        6.22        7.33      1.43 o 
   5  12   0       19.54       16.82      1.92 o 
   1  13   0       76.42       66.43      3.21 o 
   2  13   0        7.12        4.76      1.75 o 
   3  13   0      225.63      228.19      4.54 o 
   4  13   0       47.71       44.77      2.90 o 
   0  14   0        6.26        2.56      3.06 o 
   1  14   0        0.39       -0.47      1.76 o 
   2  14   0        5.68        7.05      1.81 o 
   3  14   0       33.40       36.64      2.30 o 
   4  14   0       62.43       64.89      3.66 o 
   1  15   0        2.30        3.31      1.88 o 
   2  15   0        2.05        1.20      1.74 o 
   3  15   0       14.53       14.50      3.11 o 
   4  15   0        0.98        1.37      1.70 o 
   0  16   0       37.42       31.89      3.66 o 
   1  16   0       28.90       29.42      2.45 o 
   2  16   0        0.59        0.77      1.47 o 
   3  16   0        4.54        5.20      2.27 o 
   1  17   0        4.28        2.94      1.67 o 
   2  17   0       11.91        8.30      2.93 o 
   3  17   0       15.54       16.42      2.30 o 
   0  18   0       60.45       59.00      3.64 o 
   1  18   0        4.22        1.73      1.39 o 
   2  18   0        0.39        1.42      1.79 o 
   1  19   0        0.97        1.96      1.14 o 
   2  19   0        0.41        0.43      1.37 o 
  -6   1   1       18.06       17.39      1.35 o 
  -5   1   1       15.08       18.31      1.96 o 
  -4   1   1        3.13        3.50      0.94 o 
  -3   1   1        9.56       11.51      1.80 o 
  -2   1   1      228.71      202.60      6.67 o 
  -1   1   1     1595.45     1470.59     22.81 o 
   0   1   1     1080.29     1015.95      6.13 o 
   1   1   1        0.68        0.69      0.68 o 
   2   1   1     1287.13     1258.42      8.86 o 
   3   1   1       97.85       95.79      4.88 o 
   4   1   1       22.35       23.56      1.28 o 
   5   1   1        0.74        1.33      1.36 o 
   6   1   1        1.43        2.21      1.45 o 
  -6   2   1       32.17       29.10      2.39 o 
  -5   2   1        0.27       -0.37      2.30 o 
  -4   2   1       59.69       63.61      1.76 o 
  -3   2   1       92.12       90.72      4.09 o 
  -2   2   1       79.06       82.45      2.02 o 
  -1   2   1      842.81      791.50      7.51 o 
   0   2   1      146.10      125.13      2.99 o 
   1   2   1     6511.81     6190.67     42.77 o 
   2   2   1       53.17       53.28      1.41 o 
   3   2   1       40.09       39.15      3.19 o 
   4   2   1      106.15      108.87      2.51 o 
   5   2   1        8.46        8.75      1.52 o 
   6   2   1        0.27       -0.32      0.95 o 
  -6   3   1        7.68        6.19      1.28 o 
  -5   3   1       15.34       18.20      2.00 o 
  -4   3   1      170.32      166.58      4.69 o 
  -3   3   1       13.08       10.03      2.43 o 
  -2   3   1      265.79      302.14      4.07 o 
  -1   3   1     1278.92     1095.00     10.31 o 
   0   3   1     5903.77     5478.00     23.72 o 
   1   3   1     2072.08     1825.18     24.42 o 
   2   3   1       12.81        9.67      1.42 o 
   3   3   1      111.57      108.44      4.89 o 
   4   3   1      122.04      126.72      2.92 o 
   5   3   1       26.24       27.80      2.08 o 
   6   3   1        0.21        0.34      0.91 o 
  -6   4   1        6.51        5.76      1.23 o 
  -5   4   1       10.04       11.16      1.90 o 
  -4   4   1        3.21        4.96      1.38 o 
  -3   4   1     1830.97     1836.85     17.90 o 
  -2   4   1      492.79      503.13      7.95 o 
  -1   4   1      547.77      525.51      5.54 o 
   0   4   1      879.48      754.96      4.95 o 
   1   4   1      177.86      182.59      3.22 o 
   2   4   1       97.85       92.72      3.70 o 
   3   4   1       19.81       23.34      1.26 o 
   4   4   1       80.70       87.50      2.66 o 
   5   4   1       20.52       20.10      1.79 o 
   6   4   1        4.35        5.24      1.40 o 
  -6   5   1        1.67        0.18      1.83 o 
  -5   5   1        0.33        1.22      1.78 o 
  -4   5   1        0.18        1.11      1.77 o 
  -3   5   1       18.15       19.82      1.34 o 
  -2   5   1      164.09      159.19      4.99 o 
  -1   5   1       23.34       27.22      1.53 o 
   0   5   1      527.25      514.80      4.25 o 
   1   5   1       57.59       56.07      1.73 o 
   2   5   1       12.39       13.50      2.36 o 
   3   5   1        2.74        2.41      0.76 o 
   4   5   1      143.57      148.84      2.80 o 
   5   5   1        4.65        3.27      1.42 o 
   6   5   1        0.00        1.62      1.07 o 
  -6   6   1        1.95        1.85      1.75 o 
  -5   6   1       15.99       12.84      1.87 o 
  -4   6   1        0.54        0.49      1.03 o 
  -3   6   1        2.50        1.17      0.98 o 
  -2   6   1       14.02       15.32      2.67 o 
  -1   6   1        1.35        1.31      1.23 o 
   0   6   1        0.11        0.57      1.34 o 
   1   6   1      267.56      283.85      5.29 o 
   2   6   1      142.18      143.27      4.56 o 
   3   6   1      120.57      117.20      1.91 o 
   4   6   1        1.21        2.48      1.04 o 
   5   6   1        0.56        0.74      1.68 o 
   6   6   1        6.72        6.87      1.09 o 
  -6   7   1        1.80       -0.27      1.56 o 
  -5   7   1       23.75       29.49      3.32 o 
  -4   7   1       37.68       35.08      2.74 o 
  -3   7   1        6.66        6.40      1.05 o 
  -2   7   1       34.44       36.86      3.29 o 
  -1   7   1      411.87      415.48      4.86 o 
   0   7   1      164.37      170.23      3.20 o 
   1   7   1        8.62        5.83      1.81 o 
   2   7   1       25.53       25.85      2.75 o 
   3   7   1        1.08       -0.31      0.76 o 
   4   7   1       44.45       43.74      1.66 o 
   5   7   1        5.69        7.99      2.56 o 
  -5   8   1        2.83        4.89      2.45 o 
  -4   8   1       35.91       35.50      2.72 o 
  -3   8   1      112.10      121.46      2.97 o 
  -2   8   1      257.06      254.09      7.34 o 
  -1   8   1       50.54       50.01      3.01 o 
   0   8   1      442.00      441.45      6.23 o 
   1   8   1       15.14       17.34      2.11 o 
   2   8   1      166.90      178.91      7.19 o 
   3   8   1        0.55        0.23      0.87 o 
   4   8   1       34.73       33.60      1.67 o 
   5   8   1       13.82       16.47      2.77 o 
  -5   9   1       13.64       15.80      2.67 o 
  -4   9   1       38.47       37.01      2.63 o 
  -3   9   1       61.99       57.87      2.28 o 
  -2   9   1       63.65       68.05      3.48 o 
  -1   9   1       41.44       44.82      3.11 o 
   0   9   1      886.89      967.59     10.83 o 
   1   9   1      163.15      168.96      4.56 o 
   2   9   1      105.45       93.26      2.32 o 
   3   9   1        0.19        0.62      1.55 o 
   4   9   1        9.20        8.86      1.26 o 
   5   9   1        3.53        2.30      2.05 o 
  -5  10   1        4.37        4.77      1.87 o 
  -4  10   1       15.67       19.78      4.98 o 
  -3  10   1       87.32       82.58      3.09 o 
  -2  10   1        7.91       10.45      1.72 o 
  -1  10   1      373.64      349.55      9.27 o 
   0  10   1       92.86       92.10      2.99 o 
   1  10   1      766.26      799.50      7.27 o 
   2  10   1        7.47        6.89      1.63 o 
   3  10   1      157.13      157.52      2.99 o 
   4  10   1        1.51        2.43      1.08 o 
   5  10   1        5.50        5.34      1.95 o 
  -5  11   1        0.15       -0.31      1.16 o 
  -4  11   1       75.08       81.74      3.81 o 
  -3  11   1       39.46       35.12      2.26 o 
  -2  11   1      321.22      322.29      4.53 o 
  -1  11   1        0.98       -0.15      1.21 o 
   0  11   1       19.66       22.80      1.36 o 
   1  11   1        5.52       10.47      1.71 o 
   2  11   1       12.89       16.05      2.19 o 
   3  11   1        3.33        4.12      1.27 o 
   4  11   1       37.22       38.61      2.23 o 
   5  11   1        7.67        7.92      1.85 o 
  -5  12   1        0.49       -0.48      2.13 o 
  -4  12   1        0.65        0.13      1.40 o 
  -3  12   1      135.55      140.34      5.82 o 
  -2  12   1        6.29        4.55      2.45 o 
  -1  12   1        0.11        0.19      1.32 o 
   0  12   1      118.20      118.17      2.80 o 
   1  12   1        5.41        4.92      1.80 o 
   2  12   1       40.36       45.71      2.88 o 
   3  12   1      150.55      150.26      3.84 o 
   4  12   1        7.05        5.39      2.41 o 
   5  12   1       12.37        9.69      1.68 o 
  -4  13   1       19.23       18.35      1.91 o 
  -3  13   1        0.84        0.57      1.78 o 
  -2  13   1        8.44       11.37      1.50 o 
  -1  13   1        7.69        6.37      1.68 o 
   0  13   1        0.11        0.58      1.55 o 
   1  13   1       18.53       19.43      1.89 o 
   2  13   1       39.67       39.70      3.60 o 
   3  13   1       71.36       74.84      4.19 o 
   4  13   1       41.11       37.97      1.80 o 
  -4  14   1       27.69       31.50      1.95 o 
  -3  14   1       49.71       50.32      2.68 o 
  -2  14   1      338.07      342.93      6.01 o 
  -1  14   1       74.00       83.12      2.90 o 
   0  14   1       42.41       41.56      2.21 o 
   1  14   1       84.18       77.47      3.31 o 
   2  14   1       17.27       20.08      2.19 o 
   3  14   1       23.64       23.24      2.05 o 
   4  14   1        0.04        1.09      1.92 o 
  -4  15   1       22.22       24.12      2.38 o 
  -3  15   1       25.81       28.20      2.01 o 
  -2  15   1        9.11        9.25      1.83 o 
  -1  15   1      127.53      123.77      3.82 o 
   0  15   1       86.43       87.07      3.38 o 
   1  15   1       79.67       84.48      3.42 o 
   2  15   1       20.98       17.61      2.13 o 
   3  15   1       25.42       24.07      1.94 o 
   4  15   1        0.32       -0.71      1.71 o 
  -3  16   1       40.46       40.18      3.15 o 
  -2  16   1        0.97        1.25      2.67 o 
  -1  16   1      107.99      108.37      3.84 o 
   0  16   1        1.03        2.85      1.81 o 
   1  16   1        0.65        0.02      1.78 o 
   2  16   1       18.54       17.76      2.05 o 
   3  16   1        3.55        5.43      1.40 o 
  -3  17   1        0.03       -0.49      1.80 o 
  -2  17   1        0.34        0.82      2.29 o 
  -1  17   1        2.12        5.97      1.65 o 
   0  17   1       45.53       43.22      2.50 o 
   1  17   1        7.27       12.81      1.87 o 
   2  17   1       44.89       49.92      2.34 o 
   3  17   1        1.15        0.28      1.57 o 
  -2  18   1        4.62        2.72      1.94 o 
  -1  18   1        1.91        2.81      2.23 o 
   0  18   1        0.06        1.35      1.66 o 
   1  18   1       26.72       26.33      1.93 o 
   2  18   1        5.58        5.34      1.21 o 
  -2  19   1       23.87       22.51      1.96 o 
  -1  19   1        1.15        0.23      1.80 o 
   0  19   1        2.65        2.04      2.54 o 
   1  19   1        0.06       -0.77      1.04 o 
  -6   0   2      175.73      177.95      5.35 o 
  -5   0   2      135.59      146.52      5.55 o 
  -4   0   2       24.94       24.98      1.33 o 
  -3   0   2      376.94      384.49      8.36 o 
  -2   0   2      680.59      711.85      8.76 o 
  -1   0   2     2796.37     2617.22     35.61 o 
   0   0   2        7.06        5.78      0.88 o 
   1   0   2     6464.14     5935.23     39.25 o 
   2   0   2     2499.07     2548.52     11.67 o 
   3   0   2      445.47      450.33     11.70 o 
   4   0   2        0.08       -0.02      1.39 o 
   5   0   2        1.66        0.29      1.28 o 
   6   0   2        0.00       -0.02      1.68 o 
  -6   1   2       21.07       22.77      1.38 o 
  -5   1   2      112.02      124.33      5.57 o 
  -4   1   2       11.12       12.22      1.00 o 
  -3   1   2      315.46      340.85      4.34 o 
  -2   1   2       74.69       78.84      2.31 o 
  -1   1   2      623.04      614.09      4.54 o 
   0   1   2     1250.98     1171.07     13.89 o 
   1   1   2    21838.30    19001.51    117.93 o 
   2   1   2      222.93      225.67      2.78 o 
   3   1   2       49.93       51.05      3.90 o 
   4   1   2        0.01        0.17      0.97 o 
   5   1   2       12.27       11.64      1.25 o 
   6   1   2        2.08        0.10      1.27 o 
  -6   2   2        2.14        3.07      1.40 o 
  -5   2   2       26.10       26.63      2.59 o 
  -4   2   2        0.41        0.21      0.96 o 
  -3   2   2        1.57        0.61      1.91 o 
  -2   2   2       10.60       14.37      1.51 o 
  -1   2   2      132.61      132.36      5.73 o 
   0   2   2     2048.65     1920.64     16.30 o 
   1   2   2     5473.89     4957.12     30.05 o 
   2   2   2        8.60        8.33      1.37 o 
   3   2   2        1.17        2.98      0.91 o 
   4   2   2        4.30        4.29      1.21 o 
   5   2   2        0.52        1.62      1.37 o 
   6   2   2        0.82        0.90      1.14 o 
  -6   3   2        1.16        1.36      1.95 o 
  -5   3   2        0.02       -0.40      1.65 o 
  -4   3   2        0.10        1.75      1.55 o 
  -3   3   2        0.19        0.34      2.07 o 
  -2   3   2      183.48      187.08      3.44 o 
  -1   3   2     1162.47     1171.78     21.32 o 
   0   3   2      369.05      366.24      3.70 o 
   1   3   2      358.10      350.66      4.22 o 
   2   3   2        3.07        2.59      1.24 o 
   3   3   2       33.93       31.92      1.21 o 
   4   3   2       80.04       78.45      2.32 o 
   5   3   2        0.65        1.17      1.41 o 
   6   3   2        0.35       -0.87      1.46 o 
  -6   4   2        0.02       -1.14      1.14 o 
  -5   4   2        1.47        0.94      1.54 o 
  -4   4   2        3.88        4.61      1.54 o 
  -3   4   2      156.74      149.17      5.39 o 
  -2   4   2       55.49       52.87      3.00 o 
  -1   4   2       51.53       57.05      1.58 o 
   0   4   2       33.19       28.58      1.32 o 
   1   4   2      146.99      163.31      3.14 o 
   2   4   2      247.78      255.79      4.64 o 
   3   4   2        0.02        0.42      0.73 o 
   4   4   2        6.75        6.45      1.10 o 
   5   4   2        0.74        1.45      1.36 o 
   6   4   2        0.00        1.80      1.44 o 
  -6   5   2        0.04       -1.10      1.80 o 
  -5   5   2       20.36       23.30      2.48 o 
  -4   5   2        0.74        2.29      1.60 o 
  -3   5   2       22.35       28.86      1.91 o 
  -2   5   2       35.34       43.77      3.00 o 
  -1   5   2      592.15      619.48      8.57 o 
   0   5   2      158.75      164.10      2.45 o 
   1   5   2      576.62      532.91      6.22 o 
   2   5   2        8.66       11.24      1.94 o 
   3   5   2       15.67       14.36      0.96 o 
   4   5   2        3.68        5.44      1.47 o 
   5   5   2       10.29        9.27      1.58 o 
  -6   6   2        1.42        0.37      1.71 o 
  -5   6   2        3.63        2.97      1.95 o 
  -4   6   2       23.98       21.93      2.44 o 
  -3   6   2      329.51      325.10      4.36 o 
  -2   6   2     1614.29     1788.49     16.34 o 
  -1   6   2      385.01      351.10      4.86 o 
   0   6   2      610.68      627.47      7.22 o 
   1   6   2       11.94       11.12      1.40 o 
   2   6   2       18.57       21.45      2.40 o 
   3   6   2       28.83       27.06      1.14 o 
   4   6   2        5.63        4.69      1.34 o 
   5   6   2       26.39       23.52      2.12 o 
  -6   7   2       24.59       26.66      2.15 o 
  -5   7   2       48.14       53.36      2.94 o 
  -4   7   2        9.32       10.56      1.98 o 
  -3   7   2       68.04       72.69      2.34 o 
  -2   7   2       63.59       57.47      3.71 o 
  -1   7   2      130.86      117.77      3.17 o 
   0   7   2      360.03      350.64      3.98 o 
   1   7   2     1073.51     1094.09     12.34 o 
   2   7   2      143.05      148.60      5.10 o 
   3   7   2       30.23       26.93      1.19 o 
   4   7   2        1.32        0.46      1.26 o 
   5   7   2        3.55        2.47      1.54 o 
  -6   8   2       12.21       11.88      1.57 o 
  -5   8   2        0.41        0.15      1.69 o 
  -4   8   2       47.86       48.04      2.84 o 
  -3   8   2       14.54       14.77      1.53 o 
  -2   8   2       21.38       21.43      2.98 o 
  -1   8   2       13.97       12.89      1.81 o 
   0   8   2       78.58       83.01      2.54 o 
   1   8   2       39.38       35.63      2.80 o 
   2   8   2       40.98       47.08      1.79 o 
   3   8   2        0.85        1.15      0.98 o 
   4   8   2        9.74        9.80      1.56 o 
   5   8   2        0.04       -0.51      2.16 o 
  -5   9   2        0.41        0.80      1.63 o 
  -4   9   2        0.71       -0.18      1.78 o 
  -3   9   2       40.92       38.91      2.00 o 
  -2   9   2        0.38        1.13      1.68 o 
  -1   9   2       31.21       32.44      2.29 o 
   0   9   2       13.73       14.03      1.41 o 
   1   9   2      328.72      374.32      7.53 o 
   2   9   2       32.91       30.83      2.27 o 
   3   9   2       87.24       87.77      2.03 o 
   4   9   2       13.60       13.94      1.56 o 
   5   9   2        0.96        2.79      2.11 o 
  -5  10   2        8.68        7.03      1.18 o 
  -4  10   2        0.11        0.75      1.75 o 
  -3  10   2       19.71       21.86      1.91 o 
  -2  10   2       60.89       58.42      2.84 o 
  -1  10   2      150.71      150.21      3.58 o 
   0  10   2       25.92       25.22      1.73 o 
   1  10   2        2.02        0.46      1.45 o 
   2  10   2       52.37       48.75      1.96 o 
   3  10   2      128.67      119.38      4.74 o 
   4  10   2       39.10       43.61      1.95 o 
   5  10   2        3.80        4.10      1.76 o 
  -5  11   2        2.84        1.58      1.13 o 
  -4  11   2       41.18       42.79      2.57 o 
  -3  11   2      100.56       97.86      5.32 o 
  -2  11   2        3.54        4.73      1.58 o 
  -1  11   2        7.92        4.18      1.52 o 
   0  11   2       43.08       45.43      1.74 o 
   1  11   2       40.62       36.78      2.38 o 
   2  11   2        3.83        5.69      1.91 o 
   3  11   2       57.81       55.64      3.30 o 
   4  11   2       54.18       51.36      2.55 o 
   5  11   2        1.77        2.56      1.46 o 
  -4  12   2       10.26       11.45      1.37 o 
  -3  12   2      142.41      153.51      7.32 o 
  -2  12   2       15.01       14.58      2.61 o 
  -1  12   2      466.21      447.32      6.07 o 
   0  12   2        4.10        5.08      1.34 o 
   1  12   2        6.53        7.55      2.07 o 
   2  12   2       31.11       25.84      2.78 o 
   3  12   2       20.27       18.82      2.02 o 
   4  12   2       65.66       64.77      2.46 o 
  -4  13   2        1.66        1.80      1.51 o 
  -3  13   2      108.31      110.33      3.79 o 
  -2  13   2       27.70       26.79      2.41 o 
  -1  13   2      111.31      110.68      5.40 o 
   0  13   2       69.84       72.41      2.58 o 
   1  13   2        0.00        0.11      2.17 o 
   2  13   2        0.18       -0.72      2.39 o 
   3  13   2        0.54        1.44      2.33 o 
   4  13   2        4.10        5.16      1.16 o 
  -4  14   2       19.58       24.25      1.81 o 
  -3  14   2        0.30       -0.18      1.72 o 
  -2  14   2      434.51      427.10     11.91 o 
  -1  14   2        2.72        2.43      1.85 o 
   0  14   2       16.39       13.39      1.98 o 
   1  14   2        0.08       -0.43      2.11 o 
   2  14   2       18.06       15.44      3.04 o 
   3  14   2       14.90       13.91      1.94 o 
   4  14   2       11.41       10.45      2.01 o 
  -4  15   2        0.07        1.82      1.08 o 
  -3  15   2        9.45        6.86      1.72 o 
  -2  15   2        4.66        4.40      1.85 o 
  -1  15   2       21.51       22.81      2.35 o 
   0  15   2       33.36       32.83      2.41 o 
   1  15   2       12.22       12.20      2.05 o 
   2  15   2        8.29        6.58      1.88 o 
   3  15   2        0.12       -0.15      1.46 o 
   4  15   2        3.17        1.99      1.35 o 
  -3  16   2        0.84        1.06      1.32 o 
  -2  16   2       17.99       20.28      2.19 o 
  -1  16   2        3.56        2.75      1.58 o 
   0  16   2       10.72        8.47      1.85 o 
   1  16   2        8.36        8.81      1.79 o 
   2  16   2        0.90        1.05      1.63 o 
   3  16   2        2.33        2.23      1.22 o 
  -3  17   2        0.07       -0.11      1.66 o 
  -2  17   2        0.20        2.69      2.53 o 
  -1  17   2        0.06        0.60      2.57 o 
   0  17   2        0.07       -0.36      1.58 o 
   1  17   2       63.57       65.52      2.69 o 
   2  17   2        2.96        4.02      1.36 o 
   3  17   2        1.98        1.92      1.42 o 
  -2  18   2        1.77        0.13      1.79 o 
  -1  18   2        5.93        4.39      2.29 o 
   0  18   2        3.76        1.06      2.41 o 
   1  18   2        4.42        2.49      1.35 o 
   2  18   2        2.48        3.59      1.09 o 
  -2  19   2        6.70        6.02      1.54 o 
  -1  19   2        0.10        1.21      1.79 o 
   0  19   2        0.18        1.44      1.68 o 
   1  19   2        0.23        0.89      1.42 o 
  -6   1   3        1.09       -1.75      1.75 o 
  -5   1   3       12.65       12.38      1.87 o 
  -4   1   3       71.58       66.01      1.68 o 
  -3   1   3      146.66      146.50      3.68 o 
  -2   1   3      175.82      172.73      3.71 o 
  -1   1   3        1.23        1.19      0.71 o 
   0   1   3      273.54      270.16      2.95 o 
   1   1   3       50.00       50.36      1.59 o 
   2   1   3     1148.43     1185.22      8.19 o 
   3   1   3       51.54       61.76      2.15 o 
   4   1   3       42.94       39.94      1.45 o 
   5   1   3       26.99       27.83      1.40 o 
   6   1   3        0.93        0.10      1.37 o 
  -6   2   3        9.88       10.80      1.52 o 
  -5   2   3      179.72      181.65      4.39 o 
  -4   2   3        1.77        0.91      0.79 o 
  -3   2   3      257.31      283.04      4.94 o 
  -2   2   3      549.46      585.75      5.97 o 
  -1   2   3      444.37      439.69      7.31 o 
   0   2   3        1.26        3.31      0.99 o 
   1   2   3     1439.39     1373.98     11.71 o 
   2   2   3      632.09      637.03      7.26 o 
   3   2   3       86.18       90.53      1.91 o 
   4   2   3        0.78        0.13      1.08 o 
   5   2   3       14.65       14.66      1.36 o 
  -6   3   3       27.71       25.07      2.15 o 
  -5   3   3        4.18        5.40      2.79 o 
  -4   3   3       66.32       69.22      1.53 o 
  -3   3   3        0.23        2.10      2.33 o 
  -2   3   3     1014.08     1084.26     17.40 o 
  -1   3   3        1.31        0.52      0.51 o 
   0   3   3     1767.53     1662.75      9.85 o 
   1   3   3       30.41       31.42      1.92 o 
   2   3   3      343.99      379.78      5.76 o 
   3   3   3       33.85       34.94      1.83 o 
   4   3   3        0.01       -0.49      1.03 o 
   5   3   3        0.40       -0.16      1.16 o 
  -6   4   3        0.09       -1.10      1.10 o 
  -5   4   3       12.05       11.59      2.06 o 
  -4   4   3        0.32        0.64      1.14 o 
  -3   4   3       31.14       37.08      1.49 o 
  -2   4   3      533.22      498.47      5.98 o 
  -1   4   3     1332.15     1441.13     10.98 o 
   0   4   3      633.99      610.73      8.05 o 
   1   4   3      193.33      191.58      4.13 o 
   2   4   3        1.81        0.68      1.51 o 
   3   4   3       11.64       12.74      1.23 o 
   4   4   3        1.19        0.40      1.38 o 
   5   4   3       15.74       15.06      1.40 o 
  -6   5   3        0.70        2.54      1.91 o 
  -5   5   3        6.61        4.98      1.94 o 
  -4   5   3        0.08        2.01      1.85 o 
  -3   5   3      105.87      114.34      3.00 o 
  -2   5   3     1140.39     1252.76     17.51 o 
  -1   5   3      105.32      101.05      2.28 o 
   0   5   3       19.82       19.13      1.28 o 
   1   5   3      204.98      208.13      4.04 o 
   2   5   3        5.91        4.97      1.77 o 
   3   5   3        0.45        0.15      1.05 o 
   4   5   3       21.00       19.86      1.88 o 
   5   5   3       13.84       13.59      1.63 o 
  -6   6   3        0.11        0.19      1.58 o 
  -5   6   3        0.17        0.21      1.82 o 
  -4   6   3        1.61        0.52      2.32 o 
  -3   6   3       45.27       51.23      2.01 o 
  -2   6   3      280.16      275.14      7.73 o 
  -1   6   3       37.95       46.59      1.82 o 
   0   6   3       11.14       15.02      1.21 o 
   1   6   3      704.86      692.77      7.33 o 
   2   6   3       63.65       62.30      3.24 o 
   3   6   3        4.08        4.28      1.24 o 
   4   6   3        0.69        1.00      1.26 o 
   5   6   3        1.42        1.86      1.21 o 
  -6   7   3        4.93        4.80      1.67 o 
  -5   7   3        0.03       -0.23      1.81 o 
  -4   7   3       10.78       12.47      2.13 o 
  -3   7   3       29.46       28.09      2.05 o 
  -2   7   3      158.11      159.62      5.37 o 
  -1   7   3      259.89      276.35      4.50 o 
   0   7   3        0.37       -0.19      1.05 o 
   1   7   3      405.81      417.72      7.28 o 
   2   7   3       14.37       15.97      1.66 o 
   3   7   3       85.42       86.16      2.30 o 
   4   7   3        1.49        0.20      1.39 o 
   5   7   3       24.20       23.47      2.07 o 
  -5   8   3       19.88       18.19      1.99 o 
  -4   8   3      161.23      155.70      4.41 o 
  -3   8   3       68.52       64.62      2.33 o 
  -2   8   3        2.80        2.63      1.80 o 
  -1   8   3       66.12       74.63      2.55 o 
   0   8   3       34.81       40.08      1.68 o 
   1   8   3      426.81      458.32      7.19 o 
   2   8   3       10.77        8.71      1.42 o 
   3   8   3       31.31       34.78      2.02 o 
   4   8   3       19.75       21.25      1.77 o 
   5   8   3        0.04       -0.99      0.99 o 
  -5   9   3       11.82       17.85      2.02 o 
  -4   9   3        3.32        3.64      1.81 o 
  -3   9   3        1.77        1.84      1.50 o 
  -2   9   3       89.15      104.51      3.89 o 
  -1   9   3      349.25      359.23      5.78 o 
   0   9   3      291.12      276.28      4.58 o 
   1   9   3       24.02       23.02      1.93 o 
   2   9   3      110.76      108.63      4.14 o 
   3   9   3        0.75        1.32      1.23 o 
   4   9   3       27.51       29.81      2.38 o 
   5   9   3        1.67        1.18      1.78 o 
  -5  10   3       47.72       47.62      2.29 o 
  -4  10   3        3.01        1.69      1.71 o 
  -3  10   3      233.57      251.72      4.51 o 
  -2  10   3       10.25       10.19      2.29 o 
  -1  10   3      175.95      176.71      3.83 o 
   0  10   3       60.94       64.18      2.37 o 
   1  10   3        8.77        6.21      1.93 o 
   2  10   3       79.02       76.68      2.40 o 
   3  10   3        1.20        1.80      1.20 o 
   4  10   3        2.11        0.88      1.17 o 
   5  10   3        6.11        5.75      1.55 o 
  -5  11   3        0.52        1.65      1.20 o 
  -4  11   3        1.05       -0.70      1.26 o 
  -3  11   3       29.92       29.65      2.44 o 
  -2  11   3      366.31      362.68      6.52 o 
  -1  11   3       28.77       25.26      2.62 o 
   0  11   3       43.50       38.04      2.19 o 
   1  11   3        0.91       -1.57      1.95 o 
   2  11   3       87.01       86.52      2.63 o 
   3  11   3       13.20       11.72      1.87 o 
   4  11   3       75.41       80.97      2.97 o 
  -5  12   3        0.04       -1.04      1.47 o 
  -4  12   3        2.01        1.04      1.56 o 
  -3  12   3       83.70       78.68      5.57 o 
  -2  12   3       71.58       72.55      2.88 o 
  -1  12   3       21.14       21.68      2.58 o 
   0  12   3       96.98       97.35      3.71 o 
   1  12   3        2.78        2.96      2.18 o 
   2  12   3       41.98       46.15      3.97 o 
   3  12   3       18.59       20.18      2.04 o 
   4  12   3       23.55       23.26      1.76 o 
  -4  13   3        4.42        4.62      1.56 o 
  -3  13   3        0.67        0.44      1.71 o 
  -2  13   3      241.70      247.80      6.81 o 
  -1  13   3      235.29      217.68     12.44 o 
   0  13   3        0.56       -0.83      2.24 o 
   1  13   3      109.32      115.91      3.69 o 
   2  13   3       21.06       20.87      3.30 o 
   3  13   3        1.33        1.79      2.58 o 
   4  13   3        0.24        0.45      1.41 o 
  -4  14   3        0.52        0.83      1.29 o 
  -3  14   3       13.96       14.05      2.04 o 
  -2  14   3       67.74       70.40      3.25 o 
  -1  14   3       12.21       14.47      3.23 o 
   0  14   3      144.67      126.17      5.86 o 
   1  14   3       20.85       19.56      2.19 o 
   2  14   3       54.09       57.82      2.88 o 
   3  14   3        4.16        0.95      1.66 o 
   4  14   3        1.39       -0.07      1.51 o 
  -4  15   3        1.05        1.34      0.94 o 
  -3  15   3       20.32       24.33      2.09 o 
  -2  15   3       21.96       26.05      2.46 o 
  -1  15   3      132.12      141.01      4.21 o 
   0  15   3      182.71      187.06      6.90 o 
   1  15   3        6.35        3.10      1.64 o 
   2  15   3        5.41        3.69      1.73 o 
   3  15   3        1.07        0.75      1.31 o 
  -3  16   3       32.00       35.01      2.35 o 
  -2  16   3        8.21        9.61      1.74 o 
  -1  16   3       55.75       53.30      2.72 o 
   0  16   3        6.14        2.77      2.86 o 
   1  16   3        1.28       -0.12      1.54 o 
   2  16   3        3.30        3.41      1.44 o 
   3  16   3        5.15        4.69      1.12 o 
  -3  17   3        6.51        6.28      1.53 o 
  -2  17   3        2.20        1.62      1.35 o 
  -1  17   3        5.95        6.71      1.52 o 
   0  17   3        1.88        1.34      1.59 o 
   1  17   3        3.95        5.75      2.50 o 
   2  17   3        1.19        0.78      1.42 o 
  -2  18   3        0.30        0.36      1.67 o 
  -1  18   3       11.88       12.54      2.47 o 
   0  18   3        5.02        5.55      2.28 o 
   1  18   3       13.81       12.25      2.02 o 
   2  18   3        7.97        8.91      1.55 o 
  -1  19   3        2.07        1.84      1.52 o 
   0  19   3        4.10        3.48      1.59 o 
   1  19   3        0.19        0.01      1.48 o 
  -6   0   4        0.01       -0.30      1.16 o 
  -5   0   4        8.11        5.09      2.59 o 
  -4   0   4     1101.64     1127.38      6.90 o 
  -3   0   4        1.56        3.81      1.41 o 
  -2   0   4      205.95      223.74      6.70 o 
  -1   0   4       43.74       40.22      2.47 o 
   0   0   4      947.92      914.87     12.07 o 
   1   0   4     1002.11      975.52     15.97 o 
   2   0   4     1583.74     1709.48     27.53 o 
   3   0   4      223.50      229.98      4.00 o 
   4   0   4        1.32        1.28      1.28 o 
   5   0   4        1.00        0.17      1.46 o 
  -6   1   4        6.09        4.58      1.13 o 
  -5   1   4      181.41      180.12      4.55 o 
  -4   1   4       21.10       22.70      1.05 o 
  -3   1   4       27.67       30.90      1.40 o 
  -2   1   4      255.77      266.35      4.38 o 
  -1   1   4      150.06      152.75      3.23 o 
   0   1   4      103.85       93.79      3.61 o 
   1   1   4       37.08       36.68      1.37 o 
   2   1   4       65.65       60.38      2.01 o 
   3   1   4      193.93      202.22      2.82 o 
   4   1   4       20.28       20.94      1.36 o 
   5   1   4        7.76        7.23      0.98 o 
  -6   2   4        4.41        1.94      1.05 o 
  -5   2   4      115.91      130.34      3.02 o 
  -4   2   4        2.39        1.03      0.80 o 
  -3   2   4        9.01        9.56      1.13 o 
  -2   2   4      569.93      654.26      6.99 o 
  -1   2   4       25.34       31.25      2.09 o 
   0   2   4      208.55      197.03      5.35 o 
   1   2   4       13.42       11.07      1.18 o 
   2   2   4     1585.36     1580.35     19.82 o 
   3   2   4       23.75       21.24      1.37 o 
   4   2   4       14.22       14.79      1.31 o 
   5   2   4        8.60        8.57      1.43 o 
  -6   3   4        1.42        2.68      0.99 o 
  -5   3   4        1.87        1.86      1.66 o 
  -4   3   4        1.43        1.46      0.87 o 
  -3   3   4        0.01       -0.16      0.98 o 
  -2   3   4        6.76        6.62      1.63 o 
  -1   3   4      425.98      449.52      7.20 o 
   0   3   4      603.23      572.71      5.05 o 
   1   3   4       40.06       38.53      2.89 o 
   2   3   4     1945.52     1968.07     13.83 o 
   3   3   4        3.53        3.58      0.96 o 
   4   3   4        0.06       -0.27      1.01 o 
   5   3   4        1.18        0.47      1.04 o 
  -6   4   4        0.34        0.33      0.84 o 
  -5   4   4        0.57        0.21      1.30 o 
  -4   4   4       17.13       13.90      1.20 o 
  -3   4   4        0.43        0.31      0.75 o 
  -2   4   4        0.14        0.98      1.44 o 
  -1   4   4       73.23       81.48      3.44 o 
   0   4   4       40.59       37.40      1.77 o 
   1   4   4      456.13      485.52      7.86 o 
   2   4   4      111.45      110.46      3.69 o 
   3   4   4        3.37        5.05      1.15 o 
   4   4   4        0.01       -0.13      1.43 o 
   5   4   4        1.95        1.86      1.12 o 
  -6   5   4        0.15        0.45      1.50 o 
  -5   5   4       11.05       12.08      1.58 o 
  -4   5   4        0.17       -0.93      0.93 o 
  -3   5   4        9.75       10.10      0.88 o 
  -2   5   4      794.58      803.86      9.42 o 
  -1   5   4      858.83      898.11     10.36 o 
   0   5   4       29.45       32.27      1.75 o 
   1   5   4        1.07        1.33      1.53 o 
   2   5   4        2.23        3.90      1.13 o 
   3   5   4       38.99       37.31      1.75 o 
   4   5   4        0.42        0.15      1.54 o 
   5   5   4        0.06       -0.57      1.30 o 
  -6   6   4        0.22       -0.13      0.93 o 
  -5   6   4       49.04       54.00      2.73 o 
  -4   6   4      145.62      144.62      2.83 o 
  -3   6   4       46.21       43.96      1.32 o 
  -2   6   4       75.95       90.30      4.27 o 
  -1   6   4      427.98      445.74      6.49 o 
   0   6   4      353.38      327.92      4.55 o 
   1   6   4       48.57       49.04      2.52 o 
   2   6   4      204.08      191.59      4.57 o 
   3   6   4        0.25       -0.20      1.52 o 
   4   6   4        0.74        1.89      1.83 o 
   5   6   4        0.00        1.10      0.96 o 
  -6   7   4        0.00       -0.47      1.31 o 
  -5   7   4       39.93       38.42      3.47 o 
  -4   7   4        8.22        7.13      1.55 o 
  -3   7   4      149.33      156.75      3.74 o 
  -2   7   4      150.41      162.28      5.66 o 
  -1   7   4      628.70      686.01      9.24 o 
   0   7   4        6.99        6.41      1.27 o 
   1   7   4      145.51      160.89      4.94 o 
   2   7   4        1.84        0.00      1.46 o 
   3   7   4        0.11       -0.09      1.63 o 
   4   7   4        0.36       -0.04      1.72 o 
   5   7   4        0.03        1.28      1.22 o 
  -5   8   4       25.54       22.82      2.41 o 
  -4   8   4       25.62       22.09      1.71 o 
  -3   8   4        1.42        1.94      1.45 o 
  -2   8   4        1.65        4.91      1.56 o 
  -1   8   4        0.51        1.39      1.71 o 
   0   8   4       50.00       45.38      1.96 o 
   1   8   4       19.79       21.18      1.85 o 
   2   8   4      219.71      223.59      4.78 o 
   3   8   4        0.35       -0.33      1.38 o 
   4   8   4       38.02       43.50      2.19 o 
   5   8   4        0.72        1.18      1.34 o 
  -5   9   4       12.12       13.60      1.82 o 
  -4   9   4       23.49       25.99      1.78 o 
  -3   9   4       36.42       34.78      2.02 o 
  -2   9   4       23.38       23.53      1.68 o 
  -1   9   4       62.16       62.62      2.13 o 
   0   9   4       21.98       21.12      1.90 o 
   1   9   4        0.11       -1.15      1.66 o 
   2   9   4        2.21        0.77      1.39 o 
   3   9   4       52.18       51.98      2.25 o 
   4   9   4       34.80       36.37      1.90 o 
   5   9   4        5.34        6.45      1.62 o 
  -5  10   4        2.58        3.55      1.38 o 
  -4  10   4        0.05       -0.45      1.66 o 
  -3  10   4       35.09       38.67      2.64 o 
  -2  10   4      391.02      378.35      5.12 o 
  -1  10   4       62.88       61.58      2.40 o 
   0  10   4        2.37        1.96      1.95 o 
   1  10   4       23.04       25.32      3.02 o 
   2  10   4       20.03       18.03      1.85 o 
   3  10   4        0.22       -0.82      1.27 o 
   4  10   4        3.00        4.17      1.18 o 
  -5  11   4        0.72        0.35      1.09 o 
  -4  11   4        2.06        0.48      1.49 o 
  -3  11   4       49.08       48.48      2.75 o 
  -2  11   4      175.20      175.25      5.53 o 
  -1  11   4       14.55       16.45      2.06 o 
   0  11   4      105.33      103.44      4.73 o 
   1  11   4       31.72       33.78      2.46 o 
   2  11   4       11.23        9.98      1.92 o 
   3  11   4        2.04        3.47      1.79 o 
   4  11   4        3.06        2.07      1.43 o 
  -5  12   4        1.06        0.40      1.44 o 
  -4  12   4       13.43       11.80      2.84 o 
  -3  12   4        2.18        1.94      1.83 o 
  -2  12   4       83.82       85.21      3.45 o 
  -1  12   4       14.77       15.82      3.17 o 
   0  12   4        0.04        1.37      2.53 o 
   1  12   4        0.01       -0.77      2.40 o 
   2  12   4        0.45        0.10      1.55 o 
   3  12   4        0.01       -0.49      1.60 o 
   4  12   4        0.21       -0.70      1.48 o 
  -4  13   4        0.36        1.68      2.41 o 
  -3  13   4       18.21       19.75      2.14 o 
  -2  13   4        3.04        2.07      1.87 o 
  -1  13   4      197.21      184.57      6.49 o 
   0  13   4      189.06      177.70      6.80 o 
   1  13   4        2.59        1.99      2.69 o 
   2  13   4        2.17        2.29      3.03 o 
   3  13   4        9.87       10.52      1.57 o 
   4  13   4        9.67        8.41      1.61 o 
  -4  14   4        0.21        0.37      1.94 o 
  -3  14   4       18.61       16.88      2.04 o 
  -2  14   4       13.47       13.31      2.11 o 
  -1  14   4       88.36       84.57      4.91 o 
   0  14   4       38.26       40.52      3.92 o 
   1  14   4        0.22        2.51      2.80 o 
   2  14   4        0.42        0.71      1.56 o 
   3  14   4        1.10        1.81      1.36 o 
  -4  15   4        0.27        0.90      1.35 o 
  -3  15   4        4.17        6.00      2.08 o 
  -2  15   4        2.53        0.17      1.72 o 
  -1  15   4       87.12       86.02      3.48 o 
   0  15   4       31.98       30.83      3.68 o 
   1  15   4       36.40       24.94      3.63 o 
   2  15   4       11.96       12.28      1.80 o 
   3  15   4        2.87        2.57      1.14 o 
  -3  16   4       11.75       11.76      1.48 o 
  -2  16   4        5.66        3.91      1.64 o 
  -1  16   4       35.28       41.99      3.96 o 
   0  16   4       16.74       19.62      3.14 o 
   1  16   4        0.52        4.18      2.57 o 
   2  16   4       37.61       36.68      3.13 o 
  -2  17   4        0.07        0.39      1.27 o 
  -1  17   4       12.78       13.02      2.35 o 
   0  17   4        4.83        4.86      1.55 o 
   1  17   4        2.41        2.41      1.99 o 
   2  17   4        1.63        0.23      1.58 o 
  -2  18   4        0.88        1.85      1.45 o 
  -1  18   4        4.15        5.79      1.27 o 
   0  18   4        1.63        2.48      1.97 o 
   1  18   4        0.51        0.87      1.69 o 
  -1  19   4        0.04        1.50      1.32 o 
   0  19   4        1.68        4.02      1.39 o 
  -6   1   5        1.60        1.11      1.33 o 
  -5   1   5       37.34       38.34      1.60 o 
  -4   1   5      272.52      277.76      3.45 o 
  -3   1   5      132.84      132.44      2.22 o 
  -2   1   5      387.30      402.78      7.92 o 
  -1   1   5      876.64      856.55     14.79 o 
   0   1   5      112.69       96.79      3.82 o 
   1   1   5       45.56       47.04      2.29 o 
   2   1   5      152.89      156.06      3.76 o 
   3   1   5      218.07      211.66      4.16 o 
   4   1   5        3.45        3.82      1.06 o 
   5   1   5        5.04        4.98      1.02 o 
  -6   2   5        0.05       -0.22      1.13 o 
  -5   2   5       47.70       48.01      1.64 o 
  -4   2   5       12.45       11.26      1.02 o 
  -3   2   5        0.85        1.09      1.11 o 
  -2   2   5        0.63        1.79      1.67 o 
  -1   2   5      356.21      377.38      8.79 o 
   0   2   5      244.21      238.46      4.60 o 
   1   2   5        6.66        5.69      1.61 o 
   2   2   5       26.31       23.36      1.35 o 
   3   2   5      145.37      148.53      2.96 o 
   4   2   5        0.35       -0.53      1.00 o 
   5   2   5        3.70        3.72      0.99 o 
  -6   3   5        6.86        5.39      1.07 o 
  -5   3   5        0.05        0.90      1.19 o 
  -4   3   5       92.40       84.12      1.61 o 
  -3   3   5       37.52       40.44      1.11 o 
  -2   3   5        3.59        3.05      1.75 o 
  -1   3   5       19.40       15.40      2.17 o 
   0   3   5       33.98       43.05      2.37 o 
   1   3   5       11.50        8.78      2.65 o 
   2   3   5       91.82       92.80      2.51 o 
   3   3   5       23.38       23.52      1.81 o 
   4   3   5        7.84        7.46      1.09 o 
   5   3   5        0.50        1.22      0.95 o 
  -6   4   5        0.45        0.38      0.84 o 
  -5   4   5        7.56        6.99      1.03 o 
  -4   4   5       19.95       18.79      1.19 o 
  -3   4   5       40.42       38.62      1.20 o 
  -2   4   5      117.80      122.15      4.77 o 
  -1   4   5      345.60      408.64      7.85 o 
   0   4   5      184.03      178.40      4.58 o 
   1   4   5      253.04      253.62      4.91 o 
   2   4   5        3.32        1.63      1.08 o 
   3   4   5       39.17       36.47      2.00 o 
   4   4   5        5.28        6.43      1.45 o 
   5   4   5        0.81        2.66      1.20 o 
  -6   5   5        1.45        1.38      1.50 o 
  -5   5   5        0.05       -0.75      1.09 o 
  -4   5   5       60.91       61.18      1.69 o 
  -3   5   5        3.14        1.11      0.84 o 
  -2   5   5       74.25       73.96      4.10 o 
  -1   5   5       40.74       37.98      2.97 o 
   0   5   5      100.06      118.16      4.25 o 
   1   5   5      160.51      154.05      4.09 o 
   2   5   5       44.01       45.70      1.97 o 
   3   5   5       21.22       20.09      2.57 o 
   4   5   5        8.91       10.29      1.88 o 
   5   5   5        0.76        1.66      1.23 o 
  -6   6   5        0.14       -0.66      1.20 o 
  -5   6   5       17.50       14.05      1.10 o 
  -4   6   5        0.76        0.95      1.03 o 
  -3   6   5        1.42        2.63      0.87 o 
  -2   6   5       38.34       41.22      1.85 o 
  -1   6   5      353.54      390.42      9.18 o 
   0   6   5      291.18      313.25      5.49 o 
   1   6   5       26.49       27.00      1.36 o 
   2   6   5      361.99      368.67      4.78 o 
   3   6   5        1.76        1.59      1.76 o 
   4   6   5        5.86        6.83      1.84 o 
   5   6   5        0.00       -0.45      1.00 o 
  -5   7   5        7.88        6.27      1.27 o 
  -4   7   5        5.47        5.60      1.28 o 
  -3   7   5       58.84       53.41      1.50 o 
  -2   7   5       22.98       28.48      2.75 o 
  -1   7   5      157.16      156.59      5.11 o 
   0   7   5       42.63       41.05      1.81 o 
   1   7   5        1.91        2.37      1.11 o 
   2   7   5        4.79        4.03      1.90 o 
   3   7   5       19.15       17.27      2.18 o 
   4   7   5        8.87       10.71      1.97 o 
   5   7   5        8.15        6.06      1.07 o 
  -5   8   5        0.75        1.43      1.54 o 
  -4   8   5       30.14       26.01      2.30 o 
  -3   8   5        7.28        9.13      1.72 o 
  -2   8   5        7.03        7.36      1.66 o 
  -1   8   5      309.17      332.83      3.93 o 
   0   8   5      282.16      286.08      4.27 o 
   1   8   5       64.95       71.71      2.28 o 
   2   8   5        7.83        8.42      2.13 o 
   3   8   5        6.71        5.80      2.11 o 
   4   8   5        2.13        3.63      1.59 o 
  -5   9   5        0.60        0.04      1.35 o 
  -4   9   5      114.59      115.34      2.98 o 
  -3   9   5      147.16      136.20      4.62 o 
  -2   9   5      217.20      225.55      8.15 o 
  -1   9   5        0.94        0.71      1.08 o 
   0   9   5      132.48      124.22      3.58 o 
   1   9   5       40.78       35.83      2.34 o 
   2   9   5       21.85       23.72      2.70 o 
   3   9   5       19.67       20.28      1.77 o 
   4   9   5        1.36        1.66      1.32 o 
  -5  10   5        2.54        5.80      1.26 o 
  -4  10   5        1.04        1.36      1.29 o 
  -3  10   5       31.69       34.58      3.93 o 
  -2  10   5       23.98       23.49      1.93 o 
  -1  10   5        5.29        5.64      1.49 o 
   0  10   5        0.07       -0.73      2.03 o 
   1  10   5        7.96        4.64      2.92 o 
   2  10   5        0.22        0.70      1.61 o 
   3  10   5        8.91       10.20      1.50 o 
   4  10   5        5.08        5.81      1.27 o 
  -5  11   5        0.38        0.64      1.78 o 
  -4  11   5       10.45        9.02      1.81 o 
  -3  11   5        1.31        2.38      2.94 o 
  -2  11   5      204.84      200.28      4.74 o 
  -1  11   5       16.60       16.08      1.85 o 
   0  11   5        0.68        3.97      2.02 o 
   1  11   5        0.07        0.60      3.27 o 
   2  11   5        0.80        0.35      1.64 o 
   3  11   5        0.05        0.62      1.17 o 
   4  11   5        0.38       -0.57      1.54 o 
  -4  12   5        7.06        5.40      2.42 o 
  -3  12   5       10.52       11.72      1.87 o 
  -2  12   5       24.75       28.61      2.45 o 
  -1  12   5      673.18      659.08     11.48 o 
   0  12   5       24.31       25.21      3.18 o 
   1  12   5        0.29        1.40      2.81 o 
   2  12   5       13.56       12.52      3.12 o 
   3  12   5       46.15       48.61      2.42 o 
  -4  13   5        0.18        1.07      2.17 o 
  -3  13   5        0.73        3.11      1.64 o 
  -2  13   5       29.01       31.86      2.42 o 
  -1  13   5       23.11       22.93      3.32 o 
   0  13   5       44.29       51.74      3.97 o 
   1  13   5      220.55      218.03      7.25 o 
   2  13   5       28.18       28.05      3.59 o 
   3  13   5        0.04       -0.04      0.95 o 
  -4  14   5        0.12       -1.46      1.71 o 
  -3  14   5        1.77        2.42      1.42 o 
  -2  14   5        1.94        2.46      1.80 o 
  -1  14   5        3.79        5.69      2.43 o 
   0  14   5       82.83       91.71      5.03 o 
   1  14   5       30.51       27.84      3.52 o 
   2  14   5        0.30       -0.75      2.42 o 
   3  14   5        0.54        1.04      1.71 o 
  -3  15   5        7.78        6.07      1.33 o 
  -2  15   5        3.73        4.37      1.70 o 
  -1  15   5        2.87        3.71      1.84 o 
   0  15   5       19.96       16.73      2.94 o 
   1  15   5        6.08        6.14      2.59 o 
   2  15   5        2.90        1.82      2.41 o 
   3  15   5        6.49        4.90      1.39 o 
  -3  16   5        3.30        4.75      1.71 o 
  -2  16   5        0.22       -0.36      1.35 o 
  -1  16   5        1.88        1.02      1.62 o 
   0  16   5       75.02       81.59      4.36 o 
   1  16   5        4.47        3.95      2.09 o 
   2  16   5        0.65       -0.44      1.78 o 
  -2  17   5       40.55       43.53      1.85 o 
  -1  17   5        7.18        8.56      1.57 o 
   0  17   5       10.46       11.70      1.58 o 
   1  17   5       12.51       10.26      2.04 o 
   2  17   5        1.82        1.51      1.26 o 
  -1  18   5        0.94        1.45      0.99 o 
   0  18   5        0.83        1.62      1.53 o 
   1  18   5        1.08        1.33      1.28 o 
  -6   0   6        0.78        0.71      1.61 o 
  -5   0   6       28.66       27.46      1.91 o 
  -4   0   6      162.59      148.17      3.04 o 
  -3   0   6      143.30      141.89      2.96 o 
  -2   0   6       29.57       29.78      1.71 o 
  -1   0   6       57.36       64.37      5.73 o 
   0   0   6       75.04       79.08      5.12 o 
   1   0   6       23.05       22.99      3.75 o 
   2   0   6       32.89       21.79      5.42 o 
   3   0   6        5.00        5.83      1.83 o 
   4   0   6       20.01       18.88      1.48 o 
   5   0   6        2.29        3.75      1.30 o 
  -6   1   6        0.58        0.71      1.00 o 
  -5   1   6        0.24        1.13      1.02 o 
  -4   1   6       78.92       73.51      1.65 o 
  -3   1   6      475.69      474.59      3.89 o 
  -2   1   6        0.34        0.31      0.76 o 
  -1   1   6      237.29      252.10      6.81 o 
   0   1   6        0.41       -1.44      1.97 o 
   1   1   6        5.19        7.90      2.03 o 
   2   1   6       46.61       44.84      2.22 o 
   3   1   6      130.06      133.24      2.80 o 
   4   1   6       10.24       10.08      1.19 o 
   5   1   6        0.54        0.45      1.34 o 
  -6   2   6        0.01       -0.23      0.98 o 
  -5   2   6        1.56        1.44      1.07 o 
  -4   2   6      131.24      127.88      2.18 o 
  -3   2   6      299.37      285.56      3.11 o 
  -2   2   6       11.66       11.25      0.79 o 
  -1   2   6       33.35       34.39      3.21 o 
   0   2   6      121.38      127.46      5.33 o 
   1   2   6      128.46      123.30      3.06 o 
   2   2   6       13.42       14.41      1.35 o 
   3   2   6       25.47       27.16      2.27 o 
   4   2   6       24.11       23.44      1.32 o 
   5   2   6        0.57        1.41      1.25 o 
  -6   3   6        4.35        3.07      0.99 o 
  -5   3   6        4.13        3.90      1.08 o 
  -4   3   6      105.05      106.67      2.02 o 
  -3   3   6       28.39       26.70      1.12 o 
  -2   3   6       10.64        9.53      0.84 o 
  -1   3   6      481.83      486.47      8.08 o 
   0   3   6      305.28      298.14      7.69 o 
   1   3   6        7.19       10.68      1.44 o 
   2   3   6       17.51       16.03      1.45 o 
   3   3   6       82.25       80.74      2.99 o 
   4   3   6       26.74       22.25      2.12 o 
   5   3   6        0.52        0.25      1.47 o 
  -5   4   6        0.59       -0.22      0.98 o 
  -4   4   6      160.57      155.71      2.29 o 
  -3   4   6       24.99       24.08      1.03 o 
  -2   4   6       13.64       12.81      1.05 o 
  -1   4   6       59.78       55.71      3.16 o 
   0   4   6       38.27       42.11      3.50 o 
   1   4   6       72.54       74.00      2.45 o 
   2   4   6       13.11       13.59      1.59 o 
   3   4   6      326.10      321.16      8.49 o 
   4   4   6        0.01        0.04      1.56 o 
   5   4   6        0.25        1.07      1.24 o 
  -5   5   6        2.11        3.08      0.85 o 
  -4   5   6       66.66       65.77      1.62 o 
  -3   5   6      133.26      129.13      1.99 o 
  -2   5   6       71.46       73.97      1.46 o 
  -1   5   6       70.75       69.14      5.06 o 
   0   5   6       73.84       66.57      3.02 o 
   1   5   6        0.73        0.91      1.16 o 
   2   5   6       86.91       89.94      3.16 o 
   3   5   6       23.00       25.05      2.38 o 
   4   5   6        0.77        1.53      1.62 o 
   5   5   6        0.73        1.95      1.13 o 
  -5   6   6        0.84        2.17      0.82 o 
  -4   6   6        4.45        4.02      0.95 o 
  -3   6   6       14.83       15.18      1.00 o 
  -2   6   6      106.18      109.82      3.05 o 
  -1   6   6      249.15      258.15      4.97 o 
   0   6   6      218.53      232.56      7.37 o 
   1   6   6        6.52        6.49      1.40 o 
   2   6   6        0.56       -1.51      1.51 o 
   3   6   6        2.36        2.10      1.85 o 
   4   6   6        1.24        0.40      1.53 o 
  -5   7   6        1.49        1.22      0.91 o 
  -4   7   6       59.18       60.10      2.00 o 
  -3   7   6       73.57       74.96      1.99 o 
  -2   7   6       16.99       22.26      2.22 o 
  -1   7   6        7.88        9.10      1.28 o 
   0   7   6       87.55       90.64      2.41 o 
   1   7   6        0.09       -0.54      1.36 o 
   2   7   6        1.60        1.10      3.27 o 
   3   7   6       46.76       44.98      2.75 o 
   4   7   6        2.75        2.95      1.51 o 
  -5   8   6        1.39        0.64      0.99 o 
  -4   8   6       67.19       60.80      2.41 o 
  -3   8   6       12.22       11.12      1.52 o 
  -2   8   6      123.13      128.41      5.73 o 
  -1   8   6       11.80        9.89      2.52 o 
   0   8   6       28.10       29.31      1.75 o 
   1   8   6        8.78        8.15      2.06 o 
   2   8   6       14.98       11.47      2.87 o 
   3   8   6        0.45        1.29      1.81 o 
   4   8   6        2.49        2.10      1.36 o 
  -5   9   6        2.08        0.87      1.68 o 
  -4   9   6        0.61        0.48      1.30 o 
  -3   9   6       20.28       16.58      1.56 o 
  -2   9   6       42.12       34.11      2.13 o 
  -1   9   6      398.81      389.53      5.67 o 
   0   9   6       71.92       70.87      2.69 o 
   1   9   6        8.37        8.06      3.69 o 
   2   9   6        0.24        0.21      2.21 o 
   3   9   6       10.34       10.99      1.54 o 
   4   9   6        2.31        1.24      1.10 o 
  -5  10   6        0.38        0.18      1.50 o 
  -4  10   6        2.39        0.28      1.62 o 
  -3  10   6       10.75        9.68      3.07 o 
  -2  10   6       20.12       19.53      2.00 o 
  -1  10   6      171.30      173.83      4.64 o 
   0  10   6       78.05       75.46      3.90 o 
   1  10   6        7.42        5.91      2.63 o 
   2  10   6        9.25        8.97      1.90 o 
   3  10   6        2.55        2.43      1.20 o 
   4  10   6        2.05       -0.01      1.01 o 
  -4  11   6        0.80        0.78      1.41 o 
  -3  11   6       15.06       14.30      3.17 o 
  -2  11   6        1.70        3.76      1.71 o 
  -1  11   6        2.88        2.71      1.90 o 
   0  11   6       80.19       75.79      4.36 o 
   1  11   6        1.26        0.91      2.28 o 
   2  11   6        1.84        2.48      1.64 o 
   3  11   6        1.05        0.92      1.13 o 
  -4  12   6        0.10        0.41      1.24 o 
  -3  12   6        0.36        0.59      2.66 o 
  -2  12   6        5.20        8.86      3.04 o 
  -1  12   6        1.08        1.66      1.59 o 
   0  12   6       51.81       51.98      3.79 o 
   1  12   6       53.98       55.42      4.18 o 
   2  12   6        0.21       -0.29      1.62 o 
   3  12   6        5.71        6.29      1.64 o 
  -4  13   6        2.18        2.18      1.88 o 
  -3  13   6        8.14        8.09      2.77 o 
  -2  13   6       37.91       38.95      2.41 o 
  -1  13   6       14.16       13.40      1.76 o 
   0  13   6       24.62       25.32      2.14 o 
   1  13   6        0.01        1.58      2.41 o 
   2  13   6        5.96        4.47      2.39 o 
   3  13   6        0.00        1.36      1.57 o 
  -4  14   6        0.07        0.32      1.46 o 
  -3  14   6        0.62        1.45      2.19 o 
  -2  14   6        0.87        0.17      1.46 o 
  -1  14   6        9.61       10.97      2.68 o 
   0  14   6       33.09       35.91      2.26 o 
   1  14   6       21.15       24.32      3.20 o 
   2  14   6        3.52        3.03      2.20 o 
   3  14   6        4.60        3.42      1.32 o 
  -3  15   6        0.01        1.72      1.80 o 
  -2  15   6        0.66        0.76      1.38 o 
  -1  15   6        4.54        5.06      1.62 o 
   0  15   6        4.85        3.63      2.38 o 
   1  15   6        8.75        9.65      1.66 o 
   2  15   6        4.45        3.09      1.71 o 
  -2  16   6       14.92       17.22      2.42 o 
  -1  16   6        0.05        0.82      1.37 o 
   0  16   6       21.62       21.78      2.46 o 
   1  16   6       31.98       29.65      2.58 o 
   2  16   6        0.96        1.00      1.22 o 
  -2  17   6        5.77        3.77      1.40 o 
  -1  17   6        0.22        0.50      1.11 o 
   0  17   6       15.79       15.75      1.42 o 
   1  17   6        1.43        3.12      1.31 o 
  -5   1   7        0.31        0.30      1.03 o 
  -4   1   7       91.84       89.22      2.09 o 
  -3   1   7      106.32      118.07      2.30 o 
  -2   1   7       83.93       85.33      1.74 o 
  -1   1   7      107.56      108.57      3.58 o 
   0   1   7      237.09      252.23      4.66 o 
   1   1   7       68.60       64.02      2.83 o 
   2   1   7        4.78        2.07      1.67 o 
   3   1   7        7.80        6.24      2.38 o 
   4   1   7        0.00       -0.16      1.00 o 
  -5   2   7       12.86       13.44      1.30 o 
  -4   2   7       14.97       14.09      1.20 o 
  -3   2   7      302.47      306.90      6.87 o 
  -2   2   7       10.71       11.64      1.00 o 
  -1   2   7       50.50       50.94      1.87 o 
   0   2   7       52.95       53.90      3.23 o 
   1   2   7        3.97        5.51      2.08 o 
   2   2   7        4.07        4.45      3.13 o 
   3   2   7       15.72       18.07      2.87 o 
   4   2   7       40.97       39.06      2.08 o 
  -5   3   7        0.00        0.01      1.06 o 
  -4   3   7       17.08       19.03      1.28 o 
  -3   3   7        1.26        1.89      0.90 o 
  -2   3   7        4.66        4.77      1.01 o 
  -1   3   7       88.38       96.51      3.26 o 
   0   3   7       54.07       55.60      3.12 o 
   1   3   7        2.72        2.01      1.77 o 
   2   3   7        0.52        0.16      1.52 o 
   3   3   7       11.02        8.24      2.71 o 
   4   3   7       29.80       27.33      1.91 o 
  -5   4   7        0.71        0.92      0.92 o 
  -4   4   7        3.03        3.63      1.19 o 
  -3   4   7        6.07        4.80      0.98 o 
  -2   4   7        8.84        6.79      1.16 o 
  -1   4   7        4.37        6.12      1.18 o 
   0   4   7        4.59        6.70      1.64 o 
   1   4   7        0.10        0.65      1.78 o 
   2   4   7        0.03       -0.19      1.91 o 
   3   4   7        2.60        3.22      2.62 o 
   4   4   7        0.30        0.95      1.27 o 
  -5   5   7        6.56        7.46      1.17 o 
  -4   5   7        5.96        5.64      1.01 o 
  -3   5   7       55.35       59.36      1.55 o 
  -2   5   7       45.66       46.17      2.15 o 
  -1   5   7       47.14       42.58      1.91 o 
   0   5   7      122.30      125.58      5.15 o 
   1   5   7       10.10       10.00      2.12 o 
   2   5   7       11.24        9.54      1.79 o 
   3   5   7       37.88       43.61      3.83 o 
   4   5   7        0.50       -0.69      1.34 o 
  -5   6   7        3.13        1.92      1.18 o 
  -4   6   7       10.93        8.66      1.21 o 
  -3   6   7       79.16       69.07      3.63 o 
  -2   6   7        0.76        1.85      1.50 o 
  -1   6   7        2.55        1.62      1.32 o 
   0   6   7        1.80        0.11      1.76 o 
   1   6   7        4.24        3.54      2.55 o 
   2   6   7       43.40       44.72      2.55 o 
   3   6   7        5.99        3.49      2.58 o 
   4   6   7       18.74       16.41      1.60 o 
  -5   7   7        0.47        0.62      1.29 o 
  -4   7   7        2.93        2.90      1.27 o 
  -3   7   7       19.77       18.09      1.61 o 
  -2   7   7        0.22        1.91      1.46 o 
  -1   7   7       61.13       62.30      2.49 o 
   0   7   7        0.15        4.58      3.04 o 
   1   7   7      242.26      253.03      4.33 o 
   2   7   7        0.01        0.06      2.32 o 
   3   7   7       14.16       16.44      2.94 o 
   4   7   7        0.31        0.35      1.19 o 
  -5   8   7        0.49        2.38      2.22 o 
  -4   8   7        0.15        0.41      1.22 o 
  -3   8   7      103.36       98.98      3.50 o 
  -2   8   7       57.92       58.08      2.63 o 
  -1   8   7       46.31       46.16      2.17 o 
   0   8   7      121.62      125.69      5.96 o 
   1   8   7        2.45        2.34      1.54 o 
   2   8   7       11.99        8.48      2.58 o 
   3   8   7        0.00       -0.68      1.66 o 
   4   8   7        0.25        0.31      1.00 o 
  -4   9   7        5.58        6.37      1.69 o 
  -3   9   7        2.73        3.28      1.69 o 
  -2   9   7        4.42        5.28      1.76 o 
  -1   9   7       16.36       15.53      1.75 o 
   0   9   7       76.88       79.02      3.01 o 
   1   9   7        0.92        1.29      2.18 o 
   2   9   7        4.03        7.02      2.52 o 
   3   9   7        4.91        4.81      1.26 o 
   4   9   7        0.13       -0.62      1.17 o 
  -4  10   7        1.02        0.60      1.39 o 
  -3  10   7       27.86       24.89      2.15 o 
  -2  10   7       80.80       77.29      3.26 o 
  -1  10   7      122.45      127.58      5.59 o 
   0  10   7       41.54       44.71      3.41 o 
   1  10   7        0.06        1.28      2.20 o 
   2  10   7        3.21        2.40      1.58 o 
   3  10   7        0.94        1.20      1.01 o 
  -4  11   7        0.02        1.61      1.90 o 
  -3  11   7        9.73       13.45      2.98 o 
  -2  11   7        7.38        6.33      2.41 o 
  -1  11   7       25.23       22.18      3.22 o 
   0  11   7      249.36      260.42      5.13 o 
   1  11   7        9.12        8.57      2.52 o 
   2  11   7        7.65        6.62      1.57 o 
   3  11   7        4.32        4.43      0.96 o 
  -4  12   7        0.60       -0.22      1.08 o 
  -3  12   7        5.12        4.10      2.65 o 
  -2  12   7       14.47       12.27      2.64 o 
  -1  12   7       58.19       54.59      3.68 o 
   0  12   7       48.89       50.24      2.54 o 
   1  12   7        8.09        8.19      1.56 o 
   2  12   7       30.65       33.81      2.35 o 
   3  12   7        3.58        4.50      1.36 o 
  -3  13   7        6.38        4.98      2.24 o 
  -2  13   7        1.34        2.41      2.67 o 
  -1  13   7        5.73        3.26      2.01 o 
   0  13   7       28.11       26.34      2.08 o 
   1  13   7        0.92        3.41      2.16 o 
   2  13   7       16.70       17.61      2.53 o 
  -3  14   7        2.02        0.91      1.97 o 
  -2  14   7       12.20       10.92      2.92 o 
  -1  14   7        0.03       -0.11      1.42 o 
   0  14   7        6.54        7.27      1.43 o 
   1  14   7        0.01       -0.01      1.30 o 
   2  14   7       23.91       23.33      1.52 o 
  -3  15   7        1.33       -0.05      1.38 o 
  -2  15   7        1.86        2.69      2.20 o 
  -1  15   7        0.80        0.87      2.40 o 
   0  15   7        3.54        2.52      1.21 o 
   1  15   7       55.57       54.10      2.55 o 
  -2  16   7        0.07        0.01      1.55 o 
  -1  16   7        3.55        4.08      2.08 o 
   0  16   7        9.35        7.58      1.20 o 
  -5   0   8        2.59        2.29      1.53 o 
  -4   0   8        2.21        2.93      1.63 o 
  -3   0   8      138.58      133.94      4.06 o 
  -2   0   8      101.24      102.57      3.17 o 
  -1   0   8        1.77        0.96      1.67 o 
   0   0   8      116.83      119.47     11.29 o 
   1   0   8       30.21       30.10      2.85 o 
   2   0   8        3.97        3.79      1.77 o 
   3   0   8        0.05        1.04      1.77 o 
   4   0   8       11.34        9.25      1.38 o 
  -5   1   8        2.61        3.28      1.06 o 
  -4   1   8       19.59       20.48      1.33 o 
  -3   1   8      122.53      115.01      2.72 o 
  -2   1   8        3.60        3.98      1.10 o 
  -1   1   8        2.80        3.91      1.35 o 
   0   1   8        0.00       -0.58      1.56 o 
   1   1   8       27.74       24.84      2.42 o 
   2   1   8        0.04       -0.63      1.33 o 
   3   1   8        0.01       -0.19      1.91 o 
   4   1   8        0.00        0.13      1.30 o 
  -5   2   8        1.45        2.78      1.14 o 
  -4   2   8        0.13        0.17      1.02 o 
  -3   2   8       19.57       15.82      1.50 o 
  -2   2   8      120.55      120.24      3.19 o 
  -1   2   8        1.18        1.45      1.22 o 
   0   2   8      149.32      159.42      4.21 o 
   1   2   8       77.96       79.32      2.57 o 
   2   2   8        1.81        2.69      2.11 o 
   3   2   8       12.96       12.97      1.51 o 
   4   2   8        5.00        4.85      1.52 o 
  -5   3   8        1.59        3.79      1.15 o 
  -4   3   8        1.60        3.81      1.15 o 
  -3   3   8       17.46       13.53      1.27 o 
  -2   3   8      461.43      466.18      4.99 o 
  -1   3   8        0.90        1.52      1.42 o 
   0   3   8       22.01       21.57      1.79 o 
   1   3   8        0.14       -1.37      2.09 o 
   2   3   8       11.57       12.01      2.42 o 
   3   3   8        0.72        1.60      2.19 o 
   4   3   8       21.27       20.43      1.40 o 
  -5   4   8        0.49        0.78      1.20 o 
  -4   4   8        2.69        3.95      1.33 o 
  -3   4   8      251.35      239.47      4.97 o 
  -2   4   8        3.62        4.10      1.48 o 
  -1   4   8       55.31       49.83      2.18 o 
   0   4   8       21.02       17.67      1.69 o 
   1   4   8        1.58        0.95      1.96 o 
   2   4   8        0.99        1.48      2.05 o 
   3   4   8        4.72        3.49      2.27 o 
   4   4   8        5.42        4.04      1.07 o 
  -5   5   8       23.61       24.54      1.63 o 
  -4   5   8        0.20        1.01      1.26 o 
  -3   5   8       93.96      104.31      3.60 o 
  -2   5   8        3.58        3.65      2.29 o 
  -1   5   8        4.99        4.95      1.61 o 
   0   5   8       12.47       10.21      2.26 o 
   1   5   8       10.79        8.04      2.73 o 
   2   5   8        2.04        1.96      2.01 o 
   3   5   8        3.85        4.47      2.37 o 
   4   5   8       31.06       28.39      1.45 o 
  -5   6   8        0.24       -0.31      1.69 o 
  -4   6   8        9.90        9.68      2.90 o 
  -3   6   8       48.88       44.78      4.35 o 
  -2   6   8       41.77       43.91      2.58 o 
  -1   6   8       22.13       21.53      2.37 o 
   0   6   8       47.37       46.56      2.81 o 
   1   6   8       42.75       47.35      3.88 o 
   2   6   8        1.53       -1.04      1.92 o 
   3   6   8       12.54       10.62      2.51 o 
   4   6   8        2.34        0.83      1.34 o 
  -5   7   8        3.41        1.76      1.48 o 
  -4   7   8        1.17        1.34      1.73 o 
  -3   7   8       50.66       45.22      2.73 o 
  -2   7   8        2.71        0.64      1.74 o 
  -1   7   8      104.18      101.75      3.51 o 
   0   7   8        2.52        4.98      1.81 o 
   1   7   8       17.32       14.47      3.17 o 
   2   7   8        0.32       -0.73      1.93 o 
   3   7   8        0.09        0.22      1.39 o 
  -4   8   8        1.51        1.84      1.25 o 
  -3   8   8        0.53        0.38      1.49 o 
  -2   8   8       49.66       50.95      2.76 o 
  -1   8   8       16.15       20.29      2.17 o 
   0   8   8      177.00      187.48      4.72 o 
   1   8   8        1.17       -0.13      2.50 o 
   2   8   8        0.83        2.30      2.00 o 
   3   8   8        0.72        1.56      1.32 o 
  -4   9   8        0.30        0.20      1.31 o 
  -3   9   8        0.59        0.02      1.56 o 
  -2   9   8        5.11        4.04      1.77 o 
  -1   9   8        2.54        0.62      1.68 o 
   0   9   8       73.39       73.75      3.24 o 
   1   9   8        9.12       10.02      2.31 o 
   2   9   8        0.01        0.30      1.39 o 
   3   9   8        0.17       -0.41      1.12 o 
  -4  10   8        0.46        0.86      1.16 o 
  -3  10   8        6.47        4.26      2.33 o 
  -2  10   8        0.43       -1.06      1.63 o 
  -1  10   8        1.05        1.74      2.45 o 
   0  10   8        5.23        6.80      2.90 o 
   1  10   8      105.65       97.35      4.19 o 
   2  10   8        1.58        0.91      1.30 o 
   3  10   8        0.09        0.00      0.94 o 
  -4  11   8        0.56        0.59      1.03 o 
  -3  11   8        1.11        0.21      1.95 o 
  -2  11   8        5.84        2.98      1.74 o 
  -1  11   8        6.76        4.32      2.46 o 
   0  11   8        4.15        5.34      2.79 o 
   1  11   8        0.01       -0.61      1.46 o 
   2  11   8        5.97        6.46      1.32 o 
  -3  12   8        3.00        0.39      1.84 o 
  -2  12   8       15.76       13.65      1.68 o 
  -1  12   8       14.17        8.97      2.54 o 
   0  12   8        0.14       -0.59      2.28 o 
   1  12   8        0.71       -0.10      1.03 o 
   2  12   8        0.01        0.77      0.87 o 
  -3  13   8        3.81        5.27      1.75 o 
  -2  13   8        0.08        0.12      2.21 o 
  -1  13   8        0.44       -0.13      1.44 o 
   0  13   8        1.67        0.62      2.09 o 
   1  13   8       10.30        9.57      1.27 o 
   2  13   8        9.21       10.13      1.86 o 
  -2  14   8        0.84        1.93      1.81 o 
  -1  14   8        0.64        0.20      1.27 o 
   0  14   8        8.29        6.44      1.90 o 
   1  14   8        5.46        5.85      1.70 o 
  -2  15   8        2.36        0.50      1.45 o 
  -1  15   8        6.42        6.07      1.95 o 
   0  15   8        0.37       -0.37      1.71 o 
  -5   1   9       14.87       15.01      2.18 o 
  -4   1   9        6.72        8.00      1.35 o 
  -3   1   9        2.25        2.18      1.75 o 
  -2   1   9       26.58       26.03      1.55 o 
  -1   1   9       18.37       17.61      1.79 o 
   0   1   9        8.63        6.57      1.69 o 
   1   1   9        1.10        1.29      1.54 o 
   2   1   9        3.86        3.68      1.96 o 
   3   1   9        0.02        1.15      1.02 o 
  -5   2   9        1.10        2.26      1.72 o 
  -4   2   9        0.14        0.25      1.46 o 
  -3   2   9       73.12       74.26      3.18 o 
  -2   2   9      103.73      109.28      4.19 o 
  -1   2   9       22.43       25.66      3.32 o 
   0   2   9        4.09        2.71      1.69 o 
   1   2   9       56.05       55.94      2.57 o 
   2   2   9        1.46        1.07      2.01 o 
   3   2   9        0.10        0.34      1.72 o 
  -5   3   9        0.26        0.75      1.53 o 
  -4   3   9        2.90        2.07      1.37 o 
  -3   3   9        2.05        1.85      1.51 o 
  -2   3   9      107.24      106.41      3.49 o 
  -1   3   9       17.11       18.01      2.12 o 
   0   3   9       20.91       21.29      2.12 o 
   1   3   9       12.30       13.39      1.89 o 
   2   3   9        0.93        0.97      2.01 o 
   3   3   9        0.61        0.06      1.67 o 
  -5   4   9        0.38       -0.26      1.38 o 
  -4   4   9        2.60        3.45      1.37 o 
  -3   4   9        3.62        1.92      1.46 o 
  -2   4   9        8.81       11.91      2.04 o 
  -1   4   9        0.18        1.52      1.77 o 
   0   4   9       25.68       25.43      2.21 o 
   1   4   9       17.13       18.95      2.02 o 
   2   4   9        6.48        6.47      1.45 o 
   3   4   9        0.01        1.07      1.79 o 
  -5   5   9        0.51        0.19      1.42 o 
  -4   5   9        0.09        0.06      1.27 o 
  -3   5   9        2.10        1.19      1.44 o 
  -2   5   9       18.21       15.98      1.89 o 
  -1   5   9        2.22        1.95      1.75 o 
   0   5   9        5.83        8.69      1.90 o 
   1   5   9        3.53        2.38      1.76 o 
   2   5   9        0.57        2.35      1.96 o 
   3   5   9        0.47        0.86      1.25 o 
  -4   6   9        8.13        9.79      1.68 o 
  -3   6   9        0.00        1.71      1.34 o 
  -2   6   9      121.60      112.92      5.56 o 
  -1   6   9       12.20       13.28      2.05 o 
   0   6   9       34.46       33.67      2.49 o 
   1   6   9        0.39        0.43      1.66 o 
   2   6   9       10.78       13.09      2.30 o 
   3   6   9        3.18        2.10      1.21 o 
  -4   7   9        3.75        4.74      1.41 o 
  -3   7   9        0.73        1.57      2.23 o 
  -2   7   9        0.02       -1.08      2.80 o 
  -1   7   9        2.18        2.75      1.70 o 
   0   7   9        3.91        3.09      1.86 o 
   1   7   9       10.85       11.36      2.07 o 
   2   7   9        9.85       10.81      2.28 o 
   3   7   9        1.61        0.32      1.10 o 
  -4   8   9        0.00        0.36      1.08 o 
  -3   8   9        8.43        7.73      2.29 o 
  -2   8   9        0.30       -0.08      1.64 o 
  -1   8   9        4.55        6.84      1.85 o 
   0   8   9       22.92       23.46      2.39 o 
   1   8   9        8.59       12.26      2.79 o 
   2   8   9       21.76       23.24      1.89 o 
   3   8   9        0.10        0.71      0.93 o 
  -4   9   9        0.03       -0.85      1.69 o 
  -3   9   9        0.59        0.43      1.79 o 
  -2   9   9       30.96       28.30      3.08 o 
  -1   9   9       39.60       44.08      3.93 o 
   0   9   9       17.76       21.50      3.51 o 
   1   9   9       92.69      105.05      4.91 o 
   2   9   9        5.92        5.07      1.44 o 
  -4  10   9        0.09        0.00      1.43 o 
  -3  10   9        0.08        3.08      1.66 o 
  -2  10   9        6.50        4.98      1.56 o 
  -1  10   9        0.44        1.25      2.46 o 
   0  10   9        9.51        7.64      2.58 o 
   1  10   9       22.86       24.85      3.03 o 
   2  10   9        1.70        2.08      1.15 o 
  -3  11   9        0.10        0.50      1.42 o 
  -2  11   9        4.83        4.89      1.49 o 
  -1  11   9        0.07        0.39      1.52 o 
   0  11   9       27.29       23.26      2.85 o 
   1  11   9       12.59       12.10      1.56 o 
   2  11   9        3.23        1.61      0.94 o 
  -3  12   9        2.92        2.52      1.69 o 
  -2  12   9        8.76        8.16      1.34 o 
  -1  12   9       20.35       24.03      1.90 o 
   0  12   9        3.81        4.38      2.07 o 
   1  12   9       13.39       14.70      2.44 o 
  -2  13   9        6.37        6.82      1.75 o 
  -1  13   9        0.08        0.53      1.17 o 
   0  13   9        0.89       -1.12      1.86 o 
   1  13   9        0.33       -0.37      1.48 o 
  -1  14   9        2.29        1.15      1.57 o 
   0  14   9        3.26        4.47      1.55 o 
  -4   0  10        5.85       10.49      2.48 o 
  -3   0  10       20.17       21.97      2.80 o 
  -2   0  10      129.36      134.35      5.44 o 
  -1   0  10        5.98        5.06      2.19 o 
   0   0  10        0.13       -0.56      2.48 o 
   1   0  10        0.76        1.50      2.16 o 
   2   0  10       44.57       40.59      2.53 o 
  -4   1  10        4.80        5.97      1.26 o 
  -3   1  10        0.71        0.15      1.19 o 
  -2   1  10       13.17       14.61      1.88 o 
  -1   1  10       11.05       10.55      1.40 o 
   0   1  10        2.33        1.45      1.51 o 
   1   1  10       33.91       33.09      2.29 o 
   2   1  10        0.12       -1.61      1.65 o 
   3   1  10        0.02        1.41      1.20 o 
  -4   2  10        0.64        1.59      1.17 o 
  -3   2  10        1.25        0.88      1.59 o 
  -2   2  10        4.24        4.02      1.38 o 
  -1   2  10       32.64       35.49      2.41 o 
   0   2  10        0.50        1.91      1.62 o 
   1   2  10        0.03        0.46      2.09 o 
   2   2  10        0.02       -1.53      1.53 o 
   3   2  10        0.05        0.73      1.26 o 
  -4   3  10        6.52        8.32      1.29 o 
  -3   3  10        0.14       -1.53      1.53 o 
  -2   3  10       63.52       63.62      2.53 o 
  -1   3  10       30.99       30.90      2.42 o 
   0   3  10        2.00        2.11      2.30 o 
   1   3  10       11.92       16.01      1.46 o 
   2   3  10        3.13        5.81      1.74 o 
   3   3  10        1.04        2.78      1.29 o 
  -4   4  10        3.02        2.72      1.14 o 
  -3   4  10        5.24        5.74      1.53 o 
  -2   4  10       28.07       25.74      1.71 o 
  -1   4  10      123.25      123.59      3.80 o 
   0   4  10        0.70       -0.39      1.71 o 
   1   4  10        2.63        3.49      1.27 o 
   3   4  10        0.55        0.37      1.21 o 
  -4   5  10        0.82        0.42      1.21 o 
  -3   5  10        0.03        0.59      2.22 o 
  -2   5  10      141.75      143.11      3.15 o 
  -1   5  10       15.43       14.32      1.99 o 
   0   5  10       27.27       28.03      2.29 o 
   1   5  10        3.86        6.08      1.22 o 
  -4   6  10       11.12       10.09      1.35 o 
  -3   6  10        8.32        9.22      2.46 o 
  -2   6  10        5.08        6.09      2.67 o 
  -1   6  10        0.58       -0.12      1.68 o 
   0   6  10       18.14       17.98      2.13 o 
   1   6  10       15.82       19.44      1.51 o 
   2   6  10        1.88        2.48      1.21 o 
  -4   7  10        1.35        0.88      0.97 o 
  -3   7  10        0.12       -0.87      2.14 o 
  -2   7  10        2.32        4.27      2.64 o 
  -1   7  10       30.35       34.32      2.39 o 
   0   7  10        5.19        5.78      1.81 o 
   1   7  10       24.04       28.64      3.01 o 
   2   7  10       10.58       10.27      1.30 o 
  -3   8  10        0.35       -0.89      1.76 o 
  -2   8  10        3.28        3.75      2.32 o 
  -1   8  10        0.16       -1.16      2.44 o 
   0   8  10        0.66       -1.27      2.30 o 
   1   8  10       18.93       21.65      2.50 o 
   2   8  10        2.30        2.21      1.07 o 
  -3   9  10        0.60       -0.63      1.63 o 
  -2   9  10        1.89        1.49      2.03 o 
  -1   9  10        1.59        0.84      2.14 o 
   0   9  10        0.78       -0.63      2.31 o 
   1   9  10        7.06        7.85      2.08 o 
   2   9  10       13.58       11.75      1.51 o 
  -3  10  10        0.69        0.59      1.50 o 
  -2  10  10        0.23       -0.51      1.85 o 
  -1  10  10        2.54        0.91      1.31 o 
   0  10  10        2.94        0.95      2.23 o 
   1  10  10        3.46        2.94      1.18 o 
  -2  11  10        7.27        7.53      1.69 o 
  -1  11  10        3.79        2.91      1.20 o 
   0  11  10        5.51        6.30      1.95 o 
   1  11  10        0.55        0.89      1.51 o 
  -1  12  10        1.71        1.62      1.46 o 
   0  12  10        0.00       -0.09      1.48 o 
  -4   1  11        1.31        1.61      0.98 o 
  -3   1  11        0.47        0.85      1.21 o 
  -2   1  11        6.81        6.34      2.45 o 
  -1   1  11       17.16       18.69      1.56 o 
   0   1  11        0.51        0.55      1.58 o 
   1   1  11        0.53        1.62      1.30 o 
  -4   2  11        7.18        7.34      1.14 o 
  -3   2  11        2.00        1.93      1.64 o 
  -2   2  11        3.22        3.94      3.37 o 
  -1   2  11       17.64       18.38      3.13 o 
   0   2  11        3.08        2.51      1.20 o 
   1   2  11        0.06        0.21      1.33 o 
   2   2  11        0.00        0.74      1.24 o 
  -4   3  11        1.03        2.94      1.58 o 
  -3   3  11        0.36        1.28      1.12 o 
  -2   3  11        6.32        6.92      1.51 o 
  -1   3  11       31.36       33.73      2.16 o 
   0   3  11       13.09       14.63      1.51 o 
   1   3  11        3.20        2.25      1.30 o 
   2   3  11       12.01       11.41      1.64 o 
  -4   4  11        0.39        0.17      1.15 o 
  -3   4  11        0.26       -0.89      1.55 o 
  -2   4  11        8.23        8.73      1.48 o 
  -1   4  11        3.51        4.68      1.61 o 
   0   4  11        5.27        4.88      1.56 o 
   1   4  11        0.04        0.38      1.70 o 
   2   4  11        0.22        0.52      1.29 o 
  -3   5  11        2.80        2.25      1.62 o 
  -2   5  11        0.31        1.46      1.31 o 
  -1   5  11       60.18       61.67      2.62 o 
   0   5  11        0.04       -0.10      1.38 o 
   1   5  11       15.46       13.97      1.94 o 
   2   5  11        0.09        0.10      1.21 o 
  -3   6  11        0.44        1.29      1.59 o 
  -2   6  11        0.03        1.30      2.22 o 
  -1   6  11        0.17        0.35      1.46 o 
   0   6  11        0.00       -0.93      1.44 o 
   1   6  11        1.29        0.84      1.03 o 
  -3   7  11        2.93        3.79      1.39 o 
  -2   7  11        0.95        2.70      1.22 o 
  -1   7  11       16.27       14.54      2.54 o 
   0   7  11        5.81        7.41      2.13 o 
   1   7  11        8.68        8.02      1.68 o 
  -2   8  11        1.95        2.08      1.17 o 
  -1   8  11        0.10       -1.21      2.02 o 
   0   8  11        5.05        6.34      1.89 o 
   1   8  11        1.37        0.30      0.91 o 
  -2   9  11        1.07        1.93      1.59 o 
  -1   9  11        0.44       -1.62      1.72 o 
   0   9  11        0.05        0.53      1.50 o 
  -1  10  11        5.26        4.51      1.49 o 
   0  10  11        0.37       -0.72      1.38 o 
  -2   0  12        0.13        1.83      1.32 o 
  -1   0  12        2.59       -0.20      1.93 o 
   0   0  12        0.24       -0.09      1.86 o 
   1   0  12        0.39        2.11      1.24 o 
  -3   1  12        0.01       -0.19      1.27 o 
  -2   1  12        3.52        2.33      1.14 o 
  -1   1  12        5.37        6.08      1.44 o 
   0   1  12        0.01        0.39      1.27 o 
   1   1  12        0.06       -0.59      0.90 o 
  -3   2  12        2.11        0.90      1.27 o 
  -2   2  12        0.27        0.32      0.99 o 
  -1   2  12       17.67       20.14      1.67 o 
   0   2  12        2.78        3.54      1.28 o 
   1   2  12        0.14        1.08      1.21 o 
  -3   3  12        0.86        0.24      1.30 o 
  -2   3  12        0.40        2.32      1.05 o 
  -1   3  12       11.33       10.97      1.15 o 
   0   3  12       18.54       20.49      1.56 o 
  -2   4  12        1.37        2.63      1.57 o 
  -1   4  12       37.86       35.90      1.46 o 
   0   4  12        0.23        0.33      1.09 o 
  -2   5  12        0.06        0.80      1.36 o 
  -1   5  12        1.08        2.91      0.87 o 
   0   5  12       27.42       25.59      1.51 o 
  -2   6  12        1.70        2.51      1.11 o 
  -1   6  12        7.20        6.10      1.12 o 
   0   6  12        2.05        0.17      1.17 o 
  -1   7  12        4.54        4.20      1.28 o 
                                                 
